# Supplementary material for: DrugMint: a webserver for predicting and designing of drug-like molecules
Source: Biol Direct. 2013 Nov 5;8:28. doi: 10.1186/1745-6150-8-28 (PMC3826839; doi:10.1186/1745-6150-8-28)
Supplement: Additional file 2 — Screening results of the DUD dataset having drug-like properties. [file 1745-6150-8-28-S2.xls]

## Sheet: active-drug-like
Target	ID	Score	Class	Prob.
ace	ZINC03812885	0.13757	Drug-like	Low
ace	ZINC03814161	0.254462	Drug-like	Low
ace	ZINC03814189	0.348257	Drug-like	Low
ace	ZINC03814191	0.13757	Drug-like	Low
ace	ZINC03775164	0.113908	Drug-like	Low
ace	ZINC03814179	0.0836482	Drug-like	Low
ace	ZINC03814170	0.107455	Drug-like	Low
ace	ZINC03814199	0.62495	Drug-like	High
ace	ZINC03812851	0.285923	Drug-like	Low
ace	ZINC03814187	0.222204	Drug-like	Low
ace	ZINC03814185	0.158561	Drug-like	Low
ace	ZINC03809801	0.0228396	Drug-like	Low
ace	ZINC03814180	0.294131	Drug-like	Low
ace	ZINC03814177	0.0320896	Drug-like	Low
ace	ZINC03814184	0.0793745	Drug-like	Low
ace	ZINC03814188	0.156235	Drug-like	Low
ace	ZINC03814182	0.230288	Drug-like	Low
ace	ZINC03814183	0.420401	Drug-like	Low
ace	ZINC03814193	0.826008	Drug-like	High
ache	ZINC03814212	0.197013	Drug-like	Low
ache	ZINC03814212	0.197013	Drug-like	Low
ache	ZINC00001341	0.716832	Drug-like	High
ache	ZINC02572146	0.203829	Drug-like	Low
ache	ZINC03814212	0.0461435	Drug-like	Low
ache	ZINC02156329	0.0397668	Drug-like	Low
ache	ZINC01592424	0.0882853	Drug-like	Low
ache	ZINC03814209	0.511508	Drug-like	High
ache	ZINC01717164	0.592237	Drug-like	High
ache	ZINC03814205	0.387664	Drug-like	Low
ache	ZINC03795925	0.00907654	Drug-like	Low
ache	ZINC03814207	0.463424	Drug-like	Low
ache	ZINC00001792	0.89459	Drug-like	High
ache	ZINC02012157	0.00961961	Drug-like	Low
ache	ZINC03814208	0.511508	Drug-like	High
ache	ZINC03814210	0.48616	Drug-like	Low
ache	ZINC03814211	0.48616	Drug-like	Low
ache	ZINC03814203	0.365216	Drug-like	Low
ache	ZINC01663056	0.104696	Drug-like	Low
ache	ZINC01530756	0.414968	Drug-like	Low
ache	ZINC03814251	0.0719508	Drug-like	Low
ache	ZINC03814245	0.469026	Drug-like	Low
ache	ZINC03814243	0.0420708	Drug-like	Low
ache	ZINC01532339	1.00046	Drug-like	Very High
ache	ZINC03814247	0.237974	Drug-like	Low
ache	ZINC03814244	0.509872	Drug-like	High
ache	ZINC03814246	0.237974	Drug-like	Low
ache	ZINC03814201	0.365348	Drug-like	Low
ache	ZINC03814242	0.0474295	Drug-like	Low
ache	ZINC03814214	0.769523	Drug-like	High
ache	ZINC03814239	0.165613	Drug-like	Low
ache	ZINC03779000	0.633776	Drug-like	High
ache	ZINC03814236	0.0167606	Drug-like	Low
ache	ZINC03814250	0.293154	Drug-like	Low
ache	ZINC03814232	0.0129233	Drug-like	Low
ache	ZINC03814215	0.152692	Drug-like	Low
ache	ZINC03814252	0.344011	Drug-like	Low
ache	ZINC03814230	0.0707762	Drug-like	Low
ache	ZINC03814223	0.261731	Drug-like	Low
ache	ZINC03814255	0.351149	Drug-like	Low
ache	ZINC03814254	0.473924	Drug-like	Low
ache	ZINC03814263	0.55836	Drug-like	High
ache	ZINC03814222	0.479853	Drug-like	Low
ache	ZINC03814231	0.047919	Drug-like	Low
ache	ZINC03814259	0.321416	Drug-like	Low
ache	ZINC03814238	0.43554	Drug-like	Low
ache	ZINC03789953	0.00217382	Drug-like	Low
ache	ZINC03814253	0.236131	Drug-like	Low
ache	ZINC03814266	0.258937	Drug-like	Low
ache	ZINC03814267	0.21723	Drug-like	Low
ache	ZINC03814249	0.458743	Drug-like	Low
ache	ZINC03814265	0.367914	Drug-like	Low
ache	ZINC03814258	0.321416	Drug-like	Low
ache	ZINC03814257	0.321416	Drug-like	Low
ache	ZINC03814264	0.0901629	Drug-like	Low
ache	ZINC03814269	0.0147544	Drug-like	Low
ache	ZINC03814276	0.604168	Drug-like	High
ache	ZINC03814272	0.18474	Drug-like	Low
ache	ZINC03814277	0.645804	Drug-like	High
ache	ZINC03814292	0.279604	Drug-like	Low
ache	ZINC03814279	0.654811	Drug-like	High
ache	ZINC03814274	0.648405	Drug-like	High
ache	ZINC03814273	0.633776	Drug-like	High
ache	ZINC03814280	0.61901	Drug-like	High
ache	ZINC03814278	0.667715	Drug-like	High
ache	ZINC03814275	0.648405	Drug-like	High
ache	ZINC03814285	0.539177	Drug-like	High
ache	ZINC03814282	0.633776	Drug-like	High
ache	ZINC03814286	0.51257	Drug-like	High
ache	ZINC03814283	0.706254	Drug-like	High
ache	ZINC03814281	0.456555	Drug-like	Low
ache	ZINC03814291	0.575389	Drug-like	High
ache	ZINC03814289	0.00217382	Drug-like	Low
ache	ZINC03814287	0.506773	Drug-like	High
ache	ZINC03814284	0.617336	Drug-like	High
ache	ZINC03814290	0.633776	Drug-like	High
ada	ZINC03814311	0.38273	Drug-like	Low
ada	ZINC03814311	0.38273	Drug-like	Low
ada	ZINC03814311	0.221747	Drug-like	Low
ada	ZINC03814313	0.445449	Drug-like	Low
ada	ZINC02169852	0.539371	Drug-like	High
ada	ZINC03814312	0.11309	Drug-like	Low
ada	ZINC03814296	0.284678	Drug-like	Low
ada	ZINC01614355	0.111356	Drug-like	Low
ada	ZINC03814297	0.0400569	Drug-like	Low
ada	ZINC03814307	0.409378	Drug-like	Low
ada	ZINC03814300	0.256173	Drug-like	Low
ada	ZINC02169852	0.539371	Drug-like	High
ada	ZINC03814313	0.445449	Drug-like	Low
ada	ZINC03814295	0.179743	Drug-like	Low
ada	ZINC03814305	0.485776	Drug-like	Low
ada	ZINC03814295	0.261249	Drug-like	Low
ada	ZINC03814294	0.512516	Drug-like	High
ada	ZINC03814296	0.424032	Drug-like	Low
ada	ZINC03814294	0.377365	Drug-like	Low
ada	ZINC03814314	0.21687	Drug-like	Low
ada	ZINC03814293	0.384314	Drug-like	Low
ada	ZINC03814297	0.179046	Drug-like	Low
ada	ZINC03814310	0.227096	Drug-like	Low
ada	ZINC03814307	0.245978	Drug-like	Low
ada	ZINC03814299	0.307956	Drug-like	Low
ada	ZINC03814301	0.160629	Drug-like	Low
ada	ZINC03814301	0.26603	Drug-like	Low
ada	ZINC03814302	0.0484527	Drug-like	Low
ada	ZINC03814308	0.314905	Drug-like	Low
ada	ZINC03814312	0.129422	Drug-like	Low
ada	ZINC03814309	0.213976	Drug-like	Low
ada	ZINC03814308	0.273233	Drug-like	Low
ada	ZINC03814303	0.188994	Drug-like	Low
ada	ZINC03814303	0.0598225	Drug-like	Low
alr2	ZINC04130611	0.165327	Drug-like	Low
alr2	ZINC03814356	0.0698518	Drug-like	Low
alr2	ZINC04617744	0.165327	Drug-like	Low
alr2	ZINC00398741	0.431682	Drug-like	Low
alr2	ZINC04617743	0.165327	Drug-like	Low
alr2	ZINC04130609	0.165327	Drug-like	Low
alr2	ZINC03814352	0.169804	Drug-like	Low
alr2	ZINC00003724	0.149217	Drug-like	Low
alr2	ZINC03814347	0.0131635	Drug-like	Low
alr2	ZINC03814346	0.151413	Drug-like	Low
alr2	ZINC03814350	0.123848	Drug-like	Low
alr2	ZINC03783240	0.0351482	Drug-like	Low
alr2	ZINC03780343	0.0139617	Drug-like	Low
alr2	ZINC03814353	0.199124	Drug-like	Low
alr2	ZINC03814351	0.147393	Drug-like	Low
alr2	ZINC03814348	0.123848	Drug-like	Low
ar	ZINC03814365	0.121108	Drug-like	Low
ar	ZINC03814362	0.0885389	Drug-like	Low
ar	ZINC03814400	0.300408	Drug-like	Low
ar	ZINC03814406	0.189654	Drug-like	Low
ar	ZINC03814391	0.268394	Drug-like	Low
ar	ZINC03814392	0.268414	Drug-like	Low
ar	ZINC03814400	0.300408	Drug-like	Low
ar	ZINC03814402	0.184828	Drug-like	Low
ar	ZINC03814407	0.209223	Drug-like	Low
ar	ZINC03814386	0.112035	Drug-like	Low
ar	ZINC00023574	0.341091	Drug-like	Low
ar	ZINC03814384	0.217092	Drug-like	Low
ar	ZINC03814401	0.24324	Drug-like	Low
ar	ZINC03814393	0.268414	Drug-like	Low
ar	ZINC03814378	0.276921	Drug-like	Low
ar	ZINC03814377	0.226582	Drug-like	Low
ar	ZINC03814396	0.314858	Drug-like	Low
ar	ZINC03814389	0.134768	Drug-like	Low
ar	ZINC03814377	0.226582	Drug-like	Low
ar	ZINC03814403	0.314858	Drug-like	Low
ar	ZINC02007483	0.286048	Drug-like	Low
ar	ZINC03814387	0.199795	Drug-like	Low
ar	ZINC03814376	0.0761638	Drug-like	Low
ar	ZINC03814376	0.0761638	Drug-like	Low
ar	ZINC03814404	0.24324	Drug-like	Low
ar	ZINC03814410	0.607167	Drug-like	High
ar	ZINC03814416	0.8463	Drug-like	High
ar	ZINC03814390	0.406319	Drug-like	Low
ar	ZINC03814384	0.217092	Drug-like	Low
ar	ZINC03814394	0.941984	Drug-like	High
ar	ZINC03814372	0.0198727	Drug-like	Low
ar	ZINC03814404	0.24324	Drug-like	Low
ar	ZINC03814364	0.546591	Drug-like	High
ar	ZINC03814399	0.225507	Drug-like	Low
ar	ZINC03814379	0.740976	Drug-like	High
ar	ZINC03814370	0.628278	Drug-like	High
ar	ZINC03814382	0.831445	Drug-like	High
ar	ZINC03814360	0.629435	Drug-like	High
ar	ZINC03814359	0.740976	Drug-like	High
ar	ZINC03814405	0.168733	Drug-like	Low
ar	ZINC03814383	0.999457	Drug-like	High
ar	ZINC03814374	0.300203	Drug-like	Low
ar	ZINC03814381	0.271272	Drug-like	Low
ar	ZINC03814388	0.287646	Drug-like	Low
ar	ZINC00007581	0.298039	Drug-like	Low
ar	ZINC03814369	0.8347	Drug-like	High
ar	ZINC00001727	0.682278	Drug-like	High
ar	ZINC03814361	0.629435	Drug-like	High
ar	ZINC03814408	0.795533	Drug-like	High
ar	ZINC03814380	0.682278	Drug-like	High
ar	ZINC03814409	0.682278	Drug-like	High
ar	ZINC03814411	0.144274	Drug-like	Low
ar	ZINC03814415	0.999368	Drug-like	High
ar	ZINC03814412	0.144274	Drug-like	Low
ar	ZINC03814363	1.16717	Drug-like	Very High
ar	ZINC03814371	1.34038	Drug-like	Very High
ar	ZINC03814395	0.999829	Drug-like	High
ar	ZINC03814366	0.592629	Drug-like	High
ar	ZINC03814367	0.802542	Drug-like	High
ar	ZINC03814429	0.793615	Drug-like	High
ar	ZINC03814417	0.710056	Drug-like	High
ar	ZINC03814420	0.682278	Drug-like	High
ar	ZINC03814421	1.17174	Drug-like	Very High
ar	ZINC03814423	1.16717	Drug-like	Very High
ar	ZINC03814427	1.22723	Drug-like	Very High
ar	ZINC03814418	0.629435	Drug-like	High
ar	ZINC03814419	0.999368	Drug-like	High
ar	ZINC03814424	1.00009	Drug-like	Very High
ar	ZINC03814431	0.623728	Drug-like	High
ar	ZINC03814426	1.50379	Drug-like	Very High
ar	ZINC03814422	0.59409	Drug-like	High
ar	ZINC03814425	0.623728	Drug-like	High
ar	ZINC03814430	1.00014	Drug-like	Very High
ar	ZINC03814428	1.90487	Drug-like	Very High
cdk2	ZINC03814457	0.193526	Drug-like	Low
cdk2	ZINC03814457	0.193526	Drug-like	Low
cdk2	ZINC00023904	0.0151698	Drug-like	Low
cdk2	ZINC03814470	0.00423704	Drug-like	Low
cdk2	ZINC03814467	0.0917814	Drug-like	Low
cdk2	ZINC03814476	0.22565	Drug-like	Low
cdk2	ZINC03814465	0.0323487	Drug-like	Low
cdk2	ZINC03814453	0.220619	Drug-like	Low
cdk2	ZINC03814458	0.187823	Drug-like	Low
cdk2	ZINC03814465	0.0323487	Drug-like	Low
cdk2	ZINC03814464	0.157519	Drug-like	Low
cdk2	ZINC00023904	0.0151698	Drug-like	Low
cdk2	ZINC00023841	0.375909	Drug-like	Low
cdk2	ZINC03814452	0.112242	Drug-like	Low
cdk2	ZINC03814476	0.22565	Drug-like	Low
cdk2	ZINC00023841	0.375909	Drug-like	Low
cdk2	ZINC03814462	0.188059	Drug-like	Low
cdk2	ZINC03814460	0.395415	Drug-like	Low
cdk2	ZINC00023543	0.187823	Drug-like	Low
cdk2	ZINC03814464	0.157519	Drug-like	Low
cdk2	ZINC03814468	0.172688	Drug-like	Low
cdk2	ZINC03814459	0.276149	Drug-like	Low
cdk2	ZINC03814458	0.187823	Drug-like	Low
cdk2	ZINC03814461	0.165394	Drug-like	Low
cdk2	ZINC03814464	0.00355628	Drug-like	Low
cdk2	ZINC01641925	0.238015	Drug-like	Low
cdk2	ZINC03814452	0.00536441	Drug-like	Low
cdk2	ZINC03814459	0.276149	Drug-like	Low
cdk2	ZINC03814461	0.165394	Drug-like	Low
cdk2	ZINC03814462	0.188059	Drug-like	Low
cdk2	ZINC03814460	0.395415	Drug-like	Low
cdk2	ZINC00023841	0.130132	Drug-like	Low
cdk2	ZINC01487345	0.234245	Drug-like	Low
cdk2	ZINC03814451	0.12253	Drug-like	Low
cdk2	ZINC03814479	0.0140226	Drug-like	Low
cdk2	ZINC03814479	0.140146	Drug-like	Low
cdk2	ZINC03591113	0.116315	Drug-like	Low
cdk2	ZINC03814434	0.0785675	Drug-like	Low
cdk2	ZINC03831630	0.0324243	Drug-like	Low
cdk2	ZINC03814439	0.0542803	Drug-like	Low
cdk2	ZINC04617748	0.00644084	Drug-like	Low
comt	ZINC00021789	0.123094	Drug-like	Low
comt	ZINC03801154	0.543823	Drug-like	High
comt	ZINC03814483	0.402449	Drug-like	Low
comt	ZINC03814480	0.564681	Drug-like	High
comt	ZINC03814482	0.57481	Drug-like	High
comt	ZINC03814486	0.451397	Drug-like	Low
comt	ZINC03814487	0.451397	Drug-like	Low
cox1	ZINC03814488	0.0931752	Drug-like	Low
cox1	ZINC03812982	0.853378	Drug-like	High
cox1	ZINC03812990	0.133178	Drug-like	Low
cox1	ZINC03783571	0.250358	Drug-like	Low
cox1	ZINC03814496	1.17802	Drug-like	Very High
cox1	ZINC03814494	0.0897623	Drug-like	Low
cox1	ZINC01845036	0.363154	Drug-like	Low
cox1	ZINC03814501	0.268334	Drug-like	Low
cox1	ZINC03814489	0.0790697	Drug-like	Low
cox1	ZINC03814491	0.485162	Drug-like	Low
cox1	ZINC03814495	0.0897623	Drug-like	Low
cox1	ZINC03812962	0.31828	Drug-like	Low
cox1	ZINC03786190	0.962989	Drug-like	High
cox1	ZINC03812986	0.0455109	Drug-like	Low
cox1	ZINC03814490	0.00530906	Drug-like	Low
cox1	ZINC03814499	0.00431228	Drug-like	Low
cox1	ZINC03801048	0.385933	Drug-like	Low
cox1	ZINC03812985	0.172011	Drug-like	Low
cox1	ZINC00001995	0.285226	Drug-like	Low
cox1	ZINC03783275	0.00515517	Drug-like	Low
cox1	ZINC04617752	0.188314	Drug-like	Low
cox1	ZINC00012342	0.906464	Drug-like	High
cox1	ZINC04617751	0.465029	Drug-like	Low
cox1	ZINC00901016	0.465029	Drug-like	Low
cox2	ZINC00598515	0.103394	Drug-like	Low
cox2	ZINC00006694	0.154778	Drug-like	Low
cox2	ZINC00009201	0.0747091	Drug-like	Low
cox2	ZINC00007588	0.042992	Drug-like	Low
cox2	ZINC00840871	0.398021	Drug-like	Low
cox2	ZINC00006916	0.0198161	Drug-like	Low
cox2	ZINC00006509	0.0975642	Drug-like	Low
cox2	ZINC00020207	0.135518	Drug-like	Low
cox2	ZINC00021204	0.0465986	Drug-like	Low
cox2	ZINC00579472	0.485156	Drug-like	Low
cox2	ZINC00021204	0.0465986	Drug-like	Low
cox2	ZINC00602119	0.0204405	Drug-like	Low
cox2	ZINC00021204	0.0465986	Drug-like	Low
cox2	ZINC00602158	0.00572067	Drug-like	Low
cox2	ZINC00836399	0.00391872	Drug-like	Low
cox2	ZINC00602593	0.034821	Drug-like	Low
cox2	ZINC00841383	0.136501	Drug-like	Low
cox2	ZINC00601195	0.029957	Drug-like	Low
cox2	ZINC00841383	0.136501	Drug-like	Low
cox2	ZINC00022808	0.0677935	Drug-like	Low
cox2	ZINC00006366	0.0827174	Drug-like	Low
cox2	ZINC00600753	0.0447733	Drug-like	Low
cox2	ZINC00009969	0.0346629	Drug-like	Low
cox2	ZINC00018527	0.0516192	Drug-like	Low
cox2	ZINC00602119	0.0204405	Drug-like	Low
cox2	ZINC00602343	0.316111	Drug-like	Low
cox2	ZINC00022442	0.0576107	Drug-like	Low
cox2	ZINC00841385	0.0426147	Drug-like	Low
cox2	ZINC00017499	0.220315	Drug-like	Low
cox2	ZINC00841385	0.0426147	Drug-like	Low
cox2	ZINC02383046	0.487755	Drug-like	Low
cox2	ZINC03814532	0.53613	Drug-like	High
cox2	ZINC01546537	0.116724	Drug-like	Low
cox2	ZINC03814551	0.0933079	Drug-like	Low
cox2	ZINC03814550	0.0663548	Drug-like	Low
cox2	ZINC03814514	0.194678	Drug-like	Low
cox2	ZINC03814548	0.0718785	Drug-like	Low
cox2	ZINC03812990	0.133178	Drug-like	Low
cox2	ZINC01486412	0.279415	Drug-like	Low
cox2	ZINC03779977	0.268334	Drug-like	Low
cox2	ZINC03775137	0.343369	Drug-like	Low
cox2	ZINC03814553	0.0435083	Drug-like	Low
cox2	ZINC03801048	0.385933	Drug-like	Low
cox2	ZINC03814560	0.00409085	Drug-like	Low
cox2	ZINC02570895	0.38345	Drug-like	Low
cox2	ZINC03814541	0.044888	Drug-like	Low
cox2	ZINC03617632	0.495053	Drug-like	Low
cox2	ZINC03814517	0.216402	Drug-like	Low
cox2	ZINC03814537	0.0248447	Drug-like	Low
cox2	ZINC03814552	0.0569434	Drug-like	Low
cox2	ZINC03814549	0.0809789	Drug-like	Low
cox2	ZINC03814531	0.457257	Drug-like	Low
cox2	ZINC03814533	0.115255	Drug-like	Low
cox2	ZINC03814536	0.0107247	Drug-like	Low
cox2	ZINC03814518	0.168872	Drug-like	Low
cox2	ZINC03814513	0.0799401	Drug-like	Low
cox2	ZINC01490272	0.296186	Drug-like	Low
cox2	ZINC03814535	0.0397444	Drug-like	Low
cox2	ZINC03814580	0.0432245	Drug-like	Low
cox2	ZINC03814570	0.0569412	Drug-like	Low
cox2	ZINC03814578	0.0752591	Drug-like	Low
cox2	ZINC03814586	0.00776596	Drug-like	Low
cox2	ZINC03814589	0.0414206	Drug-like	Low
cox2	ZINC03814586	0.0614124	Drug-like	Low
cox2	ZINC03814581	0.0286713	Drug-like	Low
cox2	ZINC03814581	0.120978	Drug-like	Low
cox2	ZINC03814593	0.0414206	Drug-like	Low
cox2	ZINC03814571	0.0935618	Drug-like	Low
cox2	ZINC03814595	0.111757	Drug-like	Low
cox2	ZINC03814584	0.0414206	Drug-like	Low
cox2	ZINC03814595	0.183944	Drug-like	Low
cox2	ZINC03814613	0.0180708	Drug-like	Low
cox2	ZINC03814590	0.0371215	Drug-like	Low
cox2	ZINC03814600	0.0272231	Drug-like	Low
cox2	ZINC03814613	0.0642973	Drug-like	Low
cox2	ZINC03814610	0.0180708	Drug-like	Low
cox2	ZINC03814630	0.107593	Drug-like	Low
cox2	ZINC03814624	0.170639	Drug-like	Low
cox2	ZINC03814617	0.116677	Drug-like	Low
cox2	ZINC03814617	0.028524	Drug-like	Low
cox2	ZINC03814621	0.0230446	Drug-like	Low
cox2	ZINC03814633	0.136206	Drug-like	Low
cox2	ZINC03814634	0.237146	Drug-like	Low
cox2	ZINC03814625	0.0705504	Drug-like	Low
cox2	ZINC03814610	0.0642973	Drug-like	Low
cox2	ZINC03814630	0.0561003	Drug-like	Low
cox2	ZINC03814636	0.120466	Drug-like	Low
cox2	ZINC03814632	0.0401312	Drug-like	Low
cox2	ZINC03814619	0.0195108	Drug-like	Low
cox2	ZINC03814624	0.0969742	Drug-like	Low
cox2	ZINC03814623	0.0263054	Drug-like	Low
cox2	ZINC03814633	0.203377	Drug-like	Low
cox2	ZINC03814616	0.00720298	Drug-like	Low
cox2	ZINC03814647	0.108149	Drug-like	Low
cox2	ZINC03814642	0.0812599	Drug-like	Low
cox2	ZINC03814649	0.027531	Drug-like	Low
cox2	ZINC03814640	0.118379	Drug-like	Low
cox2	ZINC03814669	0.211069	Drug-like	Low
cox2	ZINC03814646	0.0516192	Drug-like	Low
cox2	ZINC03814641	0.112184	Drug-like	Low
cox2	ZINC03814644	0.113118	Drug-like	Low
cox2	ZINC03814634	0.156851	Drug-like	Low
cox2	ZINC03814637	0.0860501	Drug-like	Low
cox2	ZINC03814635	0.203377	Drug-like	Low
cox2	ZINC03814625	0.136501	Drug-like	Low
cox2	ZINC03814665	0.0853765	Drug-like	Low
cox2	ZINC03814635	0.136206	Drug-like	Low
cox2	ZINC03814664	0.211069	Drug-like	Low
cox2	ZINC03814636	0.165	Drug-like	Low
cox2	ZINC03814671	0.192942	Drug-like	Low
cox2	ZINC03814645	0.15693	Drug-like	Low
cox2	ZINC03814643	0.102233	Drug-like	Low
cox2	ZINC03814638	0.112184	Drug-like	Low
cox2	ZINC03814660	0.157558	Drug-like	Low
cox2	ZINC03814670	0.0567215	Drug-like	Low
cox2	ZINC03814689	0.029957	Drug-like	Low
cox2	ZINC03814681	0.101313	Drug-like	Low
cox2	ZINC03814678	0.0381761	Drug-like	Low
cox2	ZINC03814697	0.0255437	Drug-like	Low
cox2	ZINC03814682	0.101313	Drug-like	Low
cox2	ZINC03814690	0.029957	Drug-like	Low
cox2	ZINC03814700	0.333414	Drug-like	Low
cox2	ZINC03814687	0.100337	Drug-like	Low
cox2	ZINC03814699	0.38345	Drug-like	Low
cox2	ZINC03814718	0.0255437	Drug-like	Low
cox2	ZINC03814716	0.189525	Drug-like	Low
cox2	ZINC03814720	0.171063	Drug-like	Low
cox2	ZINC03814698	0.0255437	Drug-like	Low
cox2	ZINC03814705	0.188383	Drug-like	Low
cox2	ZINC03814707	0.0490562	Drug-like	Low
cox2	ZINC03814704	0.269234	Drug-like	Low
cox2	ZINC03814685	0.230201	Drug-like	Low
cox2	ZINC03814693	0.0426981	Drug-like	Low
cox2	ZINC03814722	0.0255437	Drug-like	Low
cox2	ZINC03814731	0.196414	Drug-like	Low
cox2	ZINC03814711	0.158734	Drug-like	Low
cox2	ZINC03814740	0.0827174	Drug-like	Low
cox2	ZINC03814706	0.244187	Drug-like	Low
cox2	ZINC03814738	0.0231899	Drug-like	Low
cox2	ZINC03814760	0.155013	Drug-like	Low
cox2	ZINC03814736	0.104294	Drug-like	Low
cox2	ZINC03814719	0.192855	Drug-like	Low
cox2	ZINC03814725	0.201869	Drug-like	Low
cox2	ZINC03814762	0.227073	Drug-like	Low
cox2	ZINC03814767	0.0603182	Drug-like	Low
cox2	ZINC03814750	0.0119712	Drug-like	Low
cox2	ZINC03814768	0.165288	Drug-like	Low
cox2	ZINC03814734	0.163209	Drug-like	Low
cox2	ZINC03814781	0.145303	Drug-like	Low
cox2	ZINC03814756	0.0933079	Drug-like	Low
cox2	ZINC03814733	0.128037	Drug-like	Low
cox2	ZINC03814786	0.189089	Drug-like	Low
cox2	ZINC03814749	0.0316811	Drug-like	Low
cox2	ZINC03814742	0.0827174	Drug-like	Low
cox2	ZINC03814750	0.0119712	Drug-like	Low
cox2	ZINC03814804	0.485156	Drug-like	Low
cox2	ZINC03814791	0.0175453	Drug-like	Low
cox2	ZINC03814788	0.163468	Drug-like	Low
cox2	ZINC03814806	0.485156	Drug-like	Low
cox2	ZINC03814814	0.0652069	Drug-like	Low
cox2	ZINC03814824	0.38345	Drug-like	Low
cox2	ZINC03814803	0.224224	Drug-like	Low
cox2	ZINC03814807	0.179045	Drug-like	Low
cox2	ZINC03814783	0.111703	Drug-like	Low
cox2	ZINC04617757	0.354514	Drug-like	Low
cox2	ZINC04617756	0.00853114	Drug-like	Low
cox2	ZINC03814808	0.0116957	Drug-like	Low
cox2	ZINC03814814	0.077856	Drug-like	Low
cox2	ZINC03814549	0.0809789	Drug-like	Low
cox2	ZINC03814760	0.0759346	Drug-like	Low
cox2	ZINC03814818	0.00630547	Drug-like	Low
cox2	ZINC03814753	0.044655	Drug-like	Low
cox2	ZINC03951599	0.0249818	Drug-like	Low
cox2	ZINC03814789	0.28358	Drug-like	Low
cox2	ZINC04617757	0.354514	Drug-like	Low
cox2	ZINC03814802	0.285955	Drug-like	Low
cox2	ZINC03814805	0.485156	Drug-like	Low
cox2	ZINC03814790	0.318457	Drug-like	Low
cox2	ZINC03814770	0.176543	Drug-like	Low
cox2	ZINC04617757	0.354514	Drug-like	Low
cox2	ZINC03814749	0.0316811	Drug-like	Low
cox2	ZINC04617757	0.263964	Drug-like	Low
cox2	ZINC01894681	0.0567178	Drug-like	Low
cox2	ZINC03814776	0.0571959	Drug-like	Low
dhfr	ZINC03814841	0.429869	Drug-like	Low
dhfr	ZINC03814841	0.299293	Drug-like	Low
dhfr	ZINC03814839	0.127464	Drug-like	Low
dhfr	ZINC00007637	0.20431	Drug-like	Low
dhfr	ZINC03814833	0.151619	Drug-like	Low
dhfr	ZINC03814840	0.085229	Drug-like	Low
dhfr	ZINC03814834	0.0538421	Drug-like	Low
dhfr	ZINC03814842	0.392492	Drug-like	Low
dhfr	ZINC03814842	0.226972	Drug-like	Low
dhfr	ZINC03814835	0.200944	Drug-like	Low
dhfr	ZINC03814839	0.274795	Drug-like	Low
dhfr	ZINC03814827	0.0147509	Drug-like	Low
dhfr	ZINC00007486	0.188278	Drug-like	Low
dhfr	ZINC03814840	0.242112	Drug-like	Low
dhfr	ZINC03814829	0.0998627	Drug-like	Low
dhfr	ZINC00007637	0.0761845	Drug-like	Low
dhfr	ZINC00006616	0.237995	Drug-like	Low
dhfr	ZINC03814833	0.353194	Drug-like	Low
dhfr	ZINC03814835	0.0715242	Drug-like	Low
dhfr	ZINC00006616	0.0394042	Drug-like	Low
dhfr	ZINC00000640	0.10341	Drug-like	Low
dhfr	ZINC00598852	0.243049	Drug-like	Low
dhfr	ZINC00023463	0.210793	Drug-like	Low
dhfr	ZINC01489187	0.129378	Drug-like	Low
dhfr	ZINC03814827	0.0490544	Drug-like	Low
dhfr	ZINC00006585	0.0574134	Drug-like	Low
dhfr	ZINC00007519	0.000866255	Drug-like	Low
dhfr	ZINC00006616	0.0553399	Drug-like	Low
dhfr	ZINC03814829	0.0919236	Drug-like	Low
dhfr	ZINC03814844	0.356067	Drug-like	Low
dhfr	ZINC00007330	0.0242762	Drug-like	Low
dhfr	ZINC00023463	0.0125765	Drug-like	Low
dhfr	ZINC00023462	0.0239789	Drug-like	Low
dhfr	ZINC00007486	0.0189225	Drug-like	Low
dhfr	ZINC03814838	0.0302367	Drug-like	Low
dhfr	ZINC03814847	0.145808	Drug-like	Low
dhfr	ZINC00007330	0.0025148	Drug-like	Low
dhfr	ZINC00023462	0.000142116	Drug-like	Low
dhfr	ZINC03814844	0.175631	Drug-like	Low
dhfr	ZINC00007519	0.000866255	Drug-like	Low
dhfr	ZINC03814837	0.220573	Drug-like	Low
dhfr	ZINC03814849	0.458256	Drug-like	Low
dhfr	ZINC00007330	0.185782	Drug-like	Low
dhfr	ZINC00023462	0.183782	Drug-like	Low
dhfr	ZINC00023463	0.0413251	Drug-like	Low
dhfr	ZINC00598852	0.49103	Drug-like	Low
dhfr	ZINC00591054	0.167404	Drug-like	Low
dhfr	ZINC03814854	0.332327	Drug-like	Low
dhfr	ZINC03814848	0.541763	Drug-like	High
dhfr	ZINC00591054	0.155765	Drug-like	Low
dhfr	ZINC03814855	0.000505078	Drug-like	Low
dhfr	ZINC03814856	0.0567573	Drug-like	Low
dhfr	ZINC03814845	0.167404	Drug-like	Low
dhfr	ZINC03814852	0.193794	Drug-like	Low
dhfr	ZINC03814846	0.356067	Drug-like	Low
dhfr	ZINC03814849	0.240767	Drug-like	Low
dhfr	ZINC03814848	0.277358	Drug-like	Low
dhfr	ZINC03814846	0.175631	Drug-like	Low
dhfr	ZINC03814856	0.169468	Drug-like	Low
dhfr	ZINC03814852	0.0450686	Drug-like	Low
dhfr	ZINC03814859	0.332327	Drug-like	Low
dhfr	ZINC03814857	0.25419	Drug-like	Low
dhfr	ZINC03814845	0.355947	Drug-like	Low
dhfr	ZINC03814855	0.132098	Drug-like	Low
dhfr	ZINC00591054	0.355947	Drug-like	Low
dhfr	ZINC03814854	0.185768	Drug-like	Low
dhfr	ZINC03814858	0.215307	Drug-like	Low
dhfr	ZINC03814851	0.133781	Drug-like	Low
dhfr	ZINC03814853	0.024965	Drug-like	Low
dhfr	ZINC03814858	0.0594158	Drug-like	Low
dhfr	ZINC03814850	0.0722688	Drug-like	Low
dhfr	ZINC03814851	0.0234075	Drug-like	Low
dhfr	ZINC03814859	0.185768	Drug-like	Low
dhfr	ZINC03814857	0.112421	Drug-like	Low
dhfr	ZINC03814860	0.185768	Drug-like	Low
dhfr	ZINC03814863	0.0785371	Drug-like	Low
dhfr	ZINC03814864	0.0747383	Drug-like	Low
dhfr	ZINC03814860	0.332327	Drug-like	Low
dhfr	ZINC03814868	0.16514	Drug-like	Low
dhfr	ZINC03814867	0.271757	Drug-like	Low
dhfr	ZINC03814871	0.157126	Drug-like	Low
dhfr	ZINC03814881	0.180843	Drug-like	Low
dhfr	ZINC03814866	0.242112	Drug-like	Low
dhfr	ZINC03814878	0.101646	Drug-like	Low
dhfr	ZINC03814861	0.274795	Drug-like	Low
dhfr	ZINC03814869	0.183572	Drug-like	Low
dhfr	ZINC03814867	0.084417	Drug-like	Low
dhfr	ZINC03814880	0.036284	Drug-like	Low
dhfr	ZINC03814865	0.0124232	Drug-like	Low
dhfr	ZINC03814879	0.101646	Drug-like	Low
dhfr	ZINC03814877	0.260476	Drug-like	Low
dhfr	ZINC03814891	0.283662	Drug-like	Low
dhfr	ZINC03814862	0.0556819	Drug-like	Low
dhfr	ZINC03814871	0.0305964	Drug-like	Low
dhfr	ZINC03814877	0.101646	Drug-like	Low
dhfr	ZINC03814861	0.127464	Drug-like	Low
dhfr	ZINC03814869	0.0466642	Drug-like	Low
dhfr	ZINC03814878	0.260476	Drug-like	Low
dhfr	ZINC03814885	0.310231	Drug-like	Low
dhfr	ZINC03814888	0.242231	Drug-like	Low
dhfr	ZINC03814868	0.376505	Drug-like	Low
dhfr	ZINC03814890	0.260476	Drug-like	Low
dhfr	ZINC03814886	0.112912	Drug-like	Low
dhfr	ZINC03814881	0.0504923	Drug-like	Low
dhfr	ZINC03814880	0.228023	Drug-like	Low
dhfr	ZINC03814889	0.092915	Drug-like	Low
dhfr	ZINC03814875	0.229097	Drug-like	Low
dhfr	ZINC03814887	0.110867	Drug-like	Low
dhfr	ZINC03814885	0.134702	Drug-like	Low
dhfr	ZINC03814887	0.268183	Drug-like	Low
dhfr	ZINC03814888	0.0622002	Drug-like	Low
dhfr	ZINC03814866	0.085229	Drug-like	Low
dhfr	ZINC03814876	0.228023	Drug-like	Low
dhfr	ZINC03814890	0.101646	Drug-like	Low
dhfr	ZINC03814884	0.000467921	Drug-like	Low
dhfr	ZINC03814865	0.138673	Drug-like	Low
dhfr	ZINC03814892	0.198787	Drug-like	Low
dhfr	ZINC03814884	0.225423	Drug-like	Low
dhfr	ZINC03814886	0.276972	Drug-like	Low
dhfr	ZINC03814872	0.278398	Drug-like	Low
dhfr	ZINC03814879	0.260476	Drug-like	Low
dhfr	ZINC03814874	0.432622	Drug-like	Low
dhfr	ZINC03814883	0.345756	Drug-like	Low
dhfr	ZINC03814875	0.409174	Drug-like	Low
dhfr	ZINC03814889	0.227036	Drug-like	Low
dhfr	ZINC03814882	0.120571	Drug-like	Low
dhfr	ZINC03814873	0.605379	Drug-like	High
dhfr	ZINC03814872	0.54651	Drug-like	High
dhfr	ZINC03814874	0.275058	Drug-like	Low
dhfr	ZINC03814873	0.36303	Drug-like	Low
dhfr	ZINC03814891	0.0434399	Drug-like	Low
dhfr	ZINC03814893	0.203874	Drug-like	Low
dhfr	ZINC03814895	0.214562	Drug-like	Low
dhfr	ZINC03814905	0.473961	Drug-like	Low
dhfr	ZINC03814905	0.349997	Drug-like	Low
dhfr	ZINC03814898	0.234188	Drug-like	Low
dhfr	ZINC03814902	0.115149	Drug-like	Low
dhfr	ZINC03814895	0.012164	Drug-like	Low
dhfr	ZINC03814907	0.473961	Drug-like	Low
dhfr	ZINC03814876	0.036284	Drug-like	Low
dhfr	ZINC03814896	0.012164	Drug-like	Low
dhfr	ZINC03814898	0.0765377	Drug-like	Low
dhfr	ZINC03814897	0.0497503	Drug-like	Low
dhfr	ZINC03814899	0.0765377	Drug-like	Low
dhfr	ZINC03814904	0.145742	Drug-like	Low
dhfr	ZINC03814883	0.18466	Drug-like	Low
dhfr	ZINC03814903	0.263724	Drug-like	Low
dhfr	ZINC03814908	0.19054	Drug-like	Low
dhfr	ZINC03814899	0.234188	Drug-like	Low
dhfr	ZINC03814908	0.0217473	Drug-like	Low
dhfr	ZINC03814903	0.0834309	Drug-like	Low
dhfr	ZINC03814913	0.349997	Drug-like	Low
dhfr	ZINC03814909	0.0445688	Drug-like	Low
dhfr	ZINC03814906	0.332327	Drug-like	Low
dhfr	ZINC03814914	0.332327	Drug-like	Low
dhfr	ZINC03814906	0.185768	Drug-like	Low
dhfr	ZINC03814907	0.349997	Drug-like	Low
dhfr	ZINC03814915	0.349997	Drug-like	Low
dhfr	ZINC03814916	0.332327	Drug-like	Low
dhfr	ZINC03814914	0.185768	Drug-like	Low
dhfr	ZINC03814917	0.349997	Drug-like	Low
dhfr	ZINC03814918	0.292918	Drug-like	Low
dhfr	ZINC03814896	0.214562	Drug-like	Low
dhfr	ZINC03814912	0.0633171	Drug-like	Low
dhfr	ZINC03814916	0.185768	Drug-like	Low
dhfr	ZINC03814922	0.236369	Drug-like	Low
dhfr	ZINC03814897	0.240769	Drug-like	Low
dhfr	ZINC03814911	0.108913	Drug-like	Low
dhfr	ZINC03814924	0.233564	Drug-like	Low
dhfr	ZINC03814911	0.272753	Drug-like	Low
dhfr	ZINC03814913	0.473961	Drug-like	Low
dhfr	ZINC03814923	0.0672757	Drug-like	Low
dhfr	ZINC03814921	0.334621	Drug-like	Low
dhfr	ZINC03814910	0.0719687	Drug-like	Low
dhfr	ZINC03814920	0.349451	Drug-like	Low
dhfr	ZINC03814924	0.0895865	Drug-like	Low
dhfr	ZINC03814919	0.346831	Drug-like	Low
dhfr	ZINC03814926	0.0795858	Drug-like	Low
dhfr	ZINC03814915	0.473961	Drug-like	Low
dhfr	ZINC03814929	0.0618633	Drug-like	Low
dhfr	ZINC03814923	0.200944	Drug-like	Low
dhfr	ZINC03814930	0.143724	Drug-like	Low
dhfr	ZINC03814929	0.22879	Drug-like	Low
dhfr	ZINC03814925	0.131016	Drug-like	Low
dhfr	ZINC03814931	0.139882	Drug-like	Low
dhfr	ZINC03814919	0.250705	Drug-like	Low
dhfr	ZINC03814927	0.15492	Drug-like	Low
dhfr	ZINC03814922	0.408575	Drug-like	Low
dhfr	ZINC03814928	0.353194	Drug-like	Low
dhfr	ZINC03814928	0.165408	Drug-like	Low
dhfr	ZINC03814934	0.203202	Drug-like	Low
dhfr	ZINC03814918	0.403022	Drug-like	Low
dhfr	ZINC03814932	0.0233806	Drug-like	Low
dhfr	ZINC03814936	0.347244	Drug-like	Low
dhfr	ZINC03814934	0.012096	Drug-like	Low
dhfr	ZINC03814917	0.473961	Drug-like	Low
dhfr	ZINC03814920	0.199233	Drug-like	Low
dhfr	ZINC03814927	0.265695	Drug-like	Low
dhfr	ZINC03814925	0.278874	Drug-like	Low
dhfr	ZINC03814933	0.247542	Drug-like	Low
dhfr	ZINC03814941	0.0968781	Drug-like	Low
dhfr	ZINC03814937	0.118133	Drug-like	Low
dhfr	ZINC03814931	0.309832	Drug-like	Low
dhfr	ZINC03814926	0.194232	Drug-like	Low
dhfr	ZINC03814942	0.0968781	Drug-like	Low
dhfr	ZINC03814935	0.449373	Drug-like	Low
dhfr	ZINC03814943	0.00350751	Drug-like	Low
dhfr	ZINC03814936	0.112354	Drug-like	Low
dhfr	ZINC03814935	0.299897	Drug-like	Low
dhfr	ZINC03814921	0.167423	Drug-like	Low
dhfr	ZINC03814947	0.185633	Drug-like	Low
dhfr	ZINC03814945	0.20431	Drug-like	Low
dhfr	ZINC03814932	0.175517	Drug-like	Low
dhfr	ZINC03814933	0.47525	Drug-like	Low
dhfr	ZINC03814940	0.0817849	Drug-like	Low
dhfr	ZINC03814948	0.0471509	Drug-like	Low
dhfr	ZINC03814946	0.193663	Drug-like	Low
dhfr	ZINC03814951	0.321797	Drug-like	Low
dhfr	ZINC03814952	0.0928527	Drug-like	Low
dhfr	ZINC03814948	0.239173	Drug-like	Low
dhfr	ZINC03814949	0.115982	Drug-like	Low
dhfr	ZINC03814945	0.0761845	Drug-like	Low
dhfr	ZINC03814949	0.334782	Drug-like	Low
dhfr	ZINC03814953	0.0879692	Drug-like	Low
dhfr	ZINC03814956	0.189195	Drug-like	Low
dhfr	ZINC03814950	0.0226236	Drug-like	Low
dhfr	ZINC03814946	0.385539	Drug-like	Low
dhfr	ZINC03814956	0.028418	Drug-like	Low
dhfr	ZINC03814950	0.226872	Drug-like	Low
dhfr	ZINC03814961	0.143695	Drug-like	Low
dhfr	ZINC03814957	0.00541226	Drug-like	Low
dhfr	ZINC03814960	0.125307	Drug-like	Low
dhfr	ZINC03814951	0.111268	Drug-like	Low
dhfr	ZINC03814954	0.0594852	Drug-like	Low
dhfr	ZINC03814947	0.0756719	Drug-like	Low
dhfr	ZINC03814955	0.225039	Drug-like	Low
dhfr	ZINC03814961	0.0145415	Drug-like	Low
dhfr	ZINC03814958	0.234617	Drug-like	Low
dhfr	ZINC03814958	0.036258	Drug-like	Low
dhfr	ZINC03814963	0.0629728	Drug-like	Low
dhfr	ZINC03814967	0.269647	Drug-like	Low
dhfr	ZINC03814965	0.370454	Drug-like	Low
dhfr	ZINC03814963	0.220936	Drug-like	Low
dhfr	ZINC03814959	0.142744	Drug-like	Low
dhfr	ZINC03814959	0.32873	Drug-like	Low
dhfr	ZINC03814955	0.0488766	Drug-like	Low
dhfr	ZINC03814976	0.132098	Drug-like	Low
dhfr	ZINC03814966	0.0952132	Drug-like	Low
dhfr	ZINC03814968	0.161311	Drug-like	Low
dhfr	ZINC03814977	0.132098	Drug-like	Low
dhfr	ZINC03814973	0.20431	Drug-like	Low
dhfr	ZINC03814969	0.244501	Drug-like	Low
dhfr	ZINC03814967	0.108228	Drug-like	Low
dhfr	ZINC03814974	0.0991311	Drug-like	Low
dhfr	ZINC03814962	0.0761507	Drug-like	Low
dhfr	ZINC03814957	0.164916	Drug-like	Low
dhfr	ZINC03814976	0.000505078	Drug-like	Low
dhfr	ZINC03814978	0.0186533	Drug-like	Low
dhfr	ZINC03814973	0.0761845	Drug-like	Low
dhfr	ZINC03814978	0.203934	Drug-like	Low
dhfr	ZINC03814966	0.277815	Drug-like	Low
dhfr	ZINC03814975	0.0558105	Drug-like	Low
dhfr	ZINC03814977	0.000505078	Drug-like	Low
dhfr	ZINC03814972	0.0761845	Drug-like	Low
dhfr	ZINC03814982	0.297311	Drug-like	Low
dhfr	ZINC03814979	0.299465	Drug-like	Low
dhfr	ZINC03814979	0.100112	Drug-like	Low
dhfr	ZINC03814972	0.20431	Drug-like	Low
dhfr	ZINC03814981	0.0597406	Drug-like	Low
dhfr	ZINC03814981	0.251233	Drug-like	Low
dhfr	ZINC03814983	0.0413886	Drug-like	Low
dhfr	ZINC03814965	0.196881	Drug-like	Low
dhfr	ZINC03814996	0.473961	Drug-like	Low
dhfr	ZINC03814995	0.0423445	Drug-like	Low
dhfr	ZINC03814991	0.0802993	Drug-like	Low
dhfr	ZINC03814995	0.14812	Drug-like	Low
dhfr	ZINC03814984	0.0346131	Drug-like	Low
dhfr	ZINC03814969	0.071907	Drug-like	Low
dhfr	ZINC03814986	0.234309	Drug-like	Low
dhfr	ZINC03814983	0.193773	Drug-like	Low
dhfr	ZINC03814988	0.0242646	Drug-like	Low
dhfr	ZINC03814982	0.102647	Drug-like	Low
dhfr	ZINC03814987	0.00267208	Drug-like	Low
dhfr	ZINC03814987	0.227819	Drug-like	Low
dhfr	ZINC03814990	0.0289288	Drug-like	Low
dhfr	ZINC03814999	0.181194	Drug-like	Low
dhfr	ZINC03814984	0.20949	Drug-like	Low
dhfr	ZINC03814996	0.316384	Drug-like	Low
dhfr	ZINC03815001	0.122713	Drug-like	Low
dhfr	ZINC03814994	0.0152543	Drug-like	Low
dhfr	ZINC03815000	0.122713	Drug-like	Low
dhfr	ZINC03815002	0.00708374	Drug-like	Low
dhfr	ZINC03814998	0.283198	Drug-like	Low
dhfr	ZINC03815003	0.00708374	Drug-like	Low
dhfr	ZINC03815000	0.0240722	Drug-like	Low
dhfr	ZINC03815001	0.0240722	Drug-like	Low
dhfr	ZINC03815006	0.142985	Drug-like	Low
dhfr	ZINC03815004	0.112177	Drug-like	Low
dhfr	ZINC03814998	0.105146	Drug-like	Low
dhfr	ZINC03815002	0.146789	Drug-like	Low
dhfr	ZINC03814999	0.0698755	Drug-like	Low
dhfr	ZINC03815008	0.112946	Drug-like	Low
dhfr	ZINC03814997	0.0719687	Drug-like	Low
dhfr	ZINC03815005	0.142985	Drug-like	Low
dhfr	ZINC03815003	0.146789	Drug-like	Low
dhfr	ZINC03815006	0.0570034	Drug-like	Low
dhfr	ZINC03815005	0.0570034	Drug-like	Low
dhfr	ZINC03815013	0.0179042	Drug-like	Low
dhfr	ZINC03815010	0.0599421	Drug-like	Low
dhfr	ZINC03815011	0.0748517	Drug-like	Low
dhfr	ZINC03815012	0.0822675	Drug-like	Low
dhfr	ZINC03815022	0.312243	Drug-like	Low
dhfr	ZINC03815014	0.130575	Drug-like	Low
dhfr	ZINC03815011	0.24729	Drug-like	Low
dhfr	ZINC03815024	0.105235	Drug-like	Low
dhfr	ZINC03815015	0.158623	Drug-like	Low
dhfr	ZINC03815018	0.158364	Drug-like	Low
dhfr	ZINC03815020	0.341377	Drug-like	Low
dhfr	ZINC03815022	0.209492	Drug-like	Low
dhfr	ZINC03815023	0.173739	Drug-like	Low
dhfr	ZINC03815019	0.291383	Drug-like	Low
dhfr	ZINC03815024	0.281041	Drug-like	Low
dhfr	ZINC03815020	0.209492	Drug-like	Low
dhfr	ZINC03815016	0.0842648	Drug-like	Low
dhfr	ZINC03815021	0.487638	Drug-like	Low
dhfr	ZINC03815010	0.221819	Drug-like	Low
dhfr	ZINC03815021	0.247443	Drug-like	Low
dhfr	ZINC03815023	0.0730765	Drug-like	Low
dhfr	ZINC03815019	0.127464	Drug-like	Low
dhfr	ZINC03815017	0.0121295	Drug-like	Low
egfr	ZINC00151213	0.00735994	Drug-like	Low
egfr	ZINC00118594	0.331099	Drug-like	Low
egfr	ZINC02391785	0.191668	Drug-like	Low
egfr	ZINC00600292	0.0384159	Drug-like	Low
egfr	ZINC00118570	0.194962	Drug-like	Low
egfr	ZINC03813430	0.0498381	Drug-like	Low
egfr	ZINC00151212	0.0222659	Drug-like	Low
egfr	ZINC03815032	0.0384159	Drug-like	Low
egfr	ZINC00109589	0.295274	Drug-like	Low
egfr	ZINC00116937	0.176702	Drug-like	Low
egfr	ZINC00018522	0.14753	Drug-like	Low
egfr	ZINC00009851	0.278755	Drug-like	Low
egfr	ZINC00007282	0.149462	Drug-like	Low
egfr	ZINC01386782	0.0384159	Drug-like	Low
egfr	ZINC00327021	0.313317	Drug-like	Low
egfr	ZINC00118581	0.172987	Drug-like	Low
egfr	ZINC00020362	0.232182	Drug-like	Low
egfr	ZINC02572485	0.129066	Drug-like	Low
egfr	ZINC03813429	0.0498381	Drug-like	Low
egfr	ZINC00116727	0.282616	Drug-like	Low
egfr	ZINC00104782	0.409714	Drug-like	Low
egfr	ZINC01386818	0.115986	Drug-like	Low
egfr	ZINC03815035	0.0755963	Drug-like	Low
egfr	ZINC03815036	0.174694	Drug-like	Low
egfr	ZINC03815026	0.0150194	Drug-like	Low
egfr	ZINC03815034	0.102462	Drug-like	Low
egfr	ZINC03815033	0.0503498	Drug-like	Low
egfr	ZINC02047503	0.25088	Drug-like	Low
egfr	ZINC00020363	0.209994	Drug-like	Low
egfr	ZINC00016978	0.141982	Drug-like	Low
egfr	ZINC01609260	0.0105477	Drug-like	Low
egfr	ZINC03815027	0.203271	Drug-like	Low
egfr	ZINC00020368	0.0046248	Drug-like	Low
egfr	ZINC03815029	0.205582	Drug-like	Low
egfr	ZINC00020645	0.221082	Drug-like	Low
egfr	ZINC00021592	0.252736	Drug-like	Low
egfr	ZINC03815041	0.204079	Drug-like	Low
egfr	ZINC00601820	0.00545751	Drug-like	Low
egfr	ZINC00601499	0.0518526	Drug-like	Low
egfr	ZINC03815037	0.0617132	Drug-like	Low
egfr	ZINC03815045	0.106583	Drug-like	Low
egfr	ZINC00151214	0.0436251	Drug-like	Low
egfr	ZINC03815043	0.28304	Drug-like	Low
egfr	ZINC03815040	0.0804137	Drug-like	Low
egfr	ZINC03815046	0.263177	Drug-like	Low
egfr	ZINC03815052	0.0816332	Drug-like	Low
egfr	ZINC03815039	0.142036	Drug-like	Low
egfr	ZINC03815042	0.252909	Drug-like	Low
egfr	ZINC03815044	0.16604	Drug-like	Low
egfr	ZINC00838734	0.00545751	Drug-like	Low
egfr	ZINC03815050	0.0147458	Drug-like	Low
egfr	ZINC03813424	0.0924929	Drug-like	Low
egfr	ZINC03815051	0.0237484	Drug-like	Low
egfr	ZINC03815047	0.453369	Drug-like	Low
egfr	ZINC03815052	0.0816332	Drug-like	Low
egfr	ZINC03815047	0.453369	Drug-like	Low
egfr	ZINC03815047	0.176038	Drug-like	Low
egfr	ZINC00104621	0.508934	Drug-like	High
egfr	ZINC02391776	0.204491	Drug-like	Low
egfr	ZINC03815060	0.226529	Drug-like	Low
egfr	ZINC03815049	0.121812	Drug-like	Low
egfr	ZINC03815066	0.00817122	Drug-like	Low
egfr	ZINC03815069	0.147885	Drug-like	Low
egfr	ZINC03813434	0.0767595	Drug-like	Low
egfr	ZINC03813425	0.122291	Drug-like	Low
egfr	ZINC03815055	0.135708	Drug-like	Low
egfr	ZINC02005174	0.173722	Drug-like	Low
egfr	ZINC03815059	0.147558	Drug-like	Low
egfr	ZINC03813431	0.299237	Drug-like	Low
egfr	ZINC01386812	0.375436	Drug-like	Low
egfr	ZINC03815071	0.182248	Drug-like	Low
egfr	ZINC03815075	0.101055	Drug-like	Low
egfr	ZINC03815079	0.0694544	Drug-like	Low
egfr	ZINC03815062	0.129439	Drug-like	Low
egfr	ZINC03815072	0.102462	Drug-like	Low
egfr	ZINC03815080	0.209994	Drug-like	Low
egfr	ZINC03815064	0.043273	Drug-like	Low
egfr	ZINC03815070	0.232182	Drug-like	Low
egfr	ZINC03815063	0.0903123	Drug-like	Low
egfr	ZINC03815077	0.0613809	Drug-like	Low
egfr	ZINC03815056	0.131493	Drug-like	Low
egfr	ZINC03815071	0.182248	Drug-like	Low
egfr	ZINC03815088	0.100582	Drug-like	Low
egfr	ZINC03815101	0.261376	Drug-like	Low
egfr	ZINC03815100	0.209038	Drug-like	Low
egfr	ZINC03815097	0.165144	Drug-like	Low
egfr	ZINC03815087	0.00897366	Drug-like	Low
egfr	ZINC03815062	0.129439	Drug-like	Low
egfr	ZINC03815111	0.118297	Drug-like	Low
egfr	ZINC03815106	0.044498	Drug-like	Low
egfr	ZINC03815083	0.425086	Drug-like	Low
egfr	ZINC03815091	0.213852	Drug-like	Low
egfr	ZINC03815112	0.141492	Drug-like	Low
egfr	ZINC03815076	0.0786865	Drug-like	Low
egfr	ZINC03815094	0.0951235	Drug-like	Low
egfr	ZINC03815117	0.147325	Drug-like	Low
egfr	ZINC03815094	0.0951235	Drug-like	Low
egfr	ZINC03815103	0.219948	Drug-like	Low
egfr	ZINC03815098	0.169139	Drug-like	Low
egfr	ZINC01609268	0.0631787	Drug-like	Low
egfr	ZINC03815094	0.0170413	Drug-like	Low
egfr	ZINC03815076	0.12906	Drug-like	Low
egfr	ZINC03815071	0.0786865	Drug-like	Low
egfr	ZINC03815137	0.0411511	Drug-like	Low
egfr	ZINC03815119	0.182102	Drug-like	Low
egfr	ZINC03815129	0.435476	Drug-like	Low
egfr	ZINC03815121	0.222226	Drug-like	Low
egfr	ZINC03815076	0.12906	Drug-like	Low
egfr	ZINC03815138	0.0169478	Drug-like	Low
egfr	ZINC03815108	0.0413993	Drug-like	Low
egfr	ZINC03815078	0.17621	Drug-like	Low
egfr	ZINC03815065	0.00897324	Drug-like	Low
egfr	ZINC03815074	0.0392708	Drug-like	Low
egfr	ZINC03815092	0.0821934	Drug-like	Low
egfr	ZINC03815136	0.105589	Drug-like	Low
egfr	ZINC03815140	0.170124	Drug-like	Low
egfr	ZINC03815123	0.332445	Drug-like	Low
egfr	ZINC03815115	0.100625	Drug-like	Low
egfr	ZINC03815113	0.413739	Drug-like	Low
egfr	ZINC03815123	0.332445	Drug-like	Low
egfr	ZINC03815126	0.0490591	Drug-like	Low
egfr	ZINC03815105	0.179818	Drug-like	Low
egfr	ZINC03815141	0.320054	Drug-like	Low
egfr	ZINC03815125	0.00979801	Drug-like	Low
egfr	ZINC03815123	0.0454131	Drug-like	Low
egfr	ZINC03815152	0.0765568	Drug-like	Low
egfr	ZINC03815150	0.010445	Drug-like	Low
egfr	ZINC03815105	0.179818	Drug-like	Low
egfr	ZINC03815160	0.00726801	Drug-like	Low
egfr	ZINC03815132	0.0391491	Drug-like	Low
egfr	ZINC03815130	0.0235762	Drug-like	Low
egfr	ZINC03815124	0.367529	Drug-like	Low
egfr	ZINC03815114	0.0874576	Drug-like	Low
egfr	ZINC03815176	0.279574	Drug-like	Low
egfr	ZINC03815156	0.0585888	Drug-like	Low
egfr	ZINC03815162	0.170124	Drug-like	Low
egfr	ZINC03815163	0.117068	Drug-like	Low
egfr	ZINC03815143	0.333616	Drug-like	Low
egfr	ZINC03815179	0.00386996	Drug-like	Low
egfr	ZINC03815131	0.107108	Drug-like	Low
egfr	ZINC03815183	0.146048	Drug-like	Low
egfr	ZINC03815164	0.0280944	Drug-like	Low
egfr	ZINC03815159	0.157933	Drug-like	Low
egfr	ZINC03815132	0.0391491	Drug-like	Low
egfr	ZINC03815180	0.210976	Drug-like	Low
egfr	ZINC03815169	0.0143514	Drug-like	Low
egfr	ZINC03815113	0.233402	Drug-like	Low
egfr	ZINC03815122	0.104851	Drug-like	Low
egfr	ZINC03815109	0.00655665	Drug-like	Low
egfr	ZINC03815187	0.176272	Drug-like	Low
egfr	ZINC03815189	0.125344	Drug-like	Low
egfr	ZINC03815190	0.15058	Drug-like	Low
egfr	ZINC03815158	0.238655	Drug-like	Low
egfr	ZINC03815171	0.0184239	Drug-like	Low
egfr	ZINC03815134	0.0737684	Drug-like	Low
egfr	ZINC03815196	0.41381	Drug-like	Low
egfr	ZINC03815085	0.0222171	Drug-like	Low
egfr	ZINC03815188	0.101045	Drug-like	Low
egfr	ZINC03815133	0.00406544	Drug-like	Low
egfr	ZINC03815099	0.0221844	Drug-like	Low
egfr	ZINC03815150	0.010445	Drug-like	Low
egfr	ZINC03815194	0.0798651	Drug-like	Low
egfr	ZINC03815172	0.0613614	Drug-like	Low
egfr	ZINC03815164	0.0170413	Drug-like	Low
egfr	ZINC03815199	0.0379433	Drug-like	Low
egfr	ZINC03815203	0.179622	Drug-like	Low
egfr	ZINC03815194	0.0798651	Drug-like	Low
egfr	ZINC03815164	0.0280944	Drug-like	Low
egfr	ZINC03815191	0.264387	Drug-like	Low
egfr	ZINC03815139	0.0260777	Drug-like	Low
egfr	ZINC03815161	0.0184239	Drug-like	Low
egfr	ZINC03815214	0.00726801	Drug-like	Low
egfr	ZINC03815177	0.131493	Drug-like	Low
egfr	ZINC03815236	0.130439	Drug-like	Low
egfr	ZINC03815235	0.0276506	Drug-like	Low
egfr	ZINC03815201	0.0820425	Drug-like	Low
egfr	ZINC03815157	0.158965	Drug-like	Low
egfr	ZINC03815242	0.0179229	Drug-like	Low
egfr	ZINC03815149	0.0260777	Drug-like	Low
egfr	ZINC03815238	0.287897	Drug-like	Low
egfr	ZINC03815231	0.2922	Drug-like	Low
egfr	ZINC03815227	0.0936332	Drug-like	Low
egfr	ZINC03815174	0.0420878	Drug-like	Low
egfr	ZINC03815248	0.170124	Drug-like	Low
egfr	ZINC03815251	0.381926	Drug-like	Low
egfr	ZINC03815202	0.505485	Drug-like	High
egfr	ZINC03815245	0.0361636	Drug-like	Low
egfr	ZINC03815155	0.00942994	Drug-like	Low
egfr	ZINC03815249	0.0813007	Drug-like	Low
egfr	ZINC03815223	0.0316536	Drug-like	Low
egfr	ZINC03815264	0.150773	Drug-like	Low
egfr	ZINC03815253	0.390015	Drug-like	Low
egfr	ZINC03815184	0.275986	Drug-like	Low
egfr	ZINC03815237	0.0284205	Drug-like	Low
egfr	ZINC03815256	0.356258	Drug-like	Low
egfr	ZINC03815274	0.354976	Drug-like	Low
egfr	ZINC03815244	0.131991	Drug-like	Low
egfr	ZINC03815276	0.142313	Drug-like	Low
egfr	ZINC03815280	0.40435	Drug-like	Low
egfr	ZINC03815278	0.0384159	Drug-like	Low
egfr	ZINC03815283	0.0384159	Drug-like	Low
egfr	ZINC03815293	0.010445	Drug-like	Low
egfr	ZINC03815293	0.010445	Drug-like	Low
egfr	ZINC03815281	0.175214	Drug-like	Low
egfr	ZINC03815247	0.044498	Drug-like	Low
egfr	ZINC03815272	0.234873	Drug-like	Low
egfr	ZINC03815284	0.168092	Drug-like	Low
egfr	ZINC03815273	0.148268	Drug-like	Low
egfr	ZINC03815296	0.149462	Drug-like	Low
egfr	ZINC03815257	0.511428	Drug-like	High
egfr	ZINC03815277	0.149405	Drug-like	Low
egfr	ZINC03815260	0.00920693	Drug-like	Low
egfr	ZINC03815290	0.0184513	Drug-like	Low
egfr	ZINC03815303	0.419318	Drug-like	Low
egfr	ZINC03815300	0.091668	Drug-like	Low
egfr	ZINC03815295	0.268196	Drug-like	Low
egfr	ZINC03815294	0.157401	Drug-like	Low
egfr	ZINC03815270	0.0612511	Drug-like	Low
egfr	ZINC03815288	0.0848387	Drug-like	Low
egfr	ZINC03815314	0.0498381	Drug-like	Low
egfr	ZINC03815240	0.0498839	Drug-like	Low
egfr	ZINC03815301	0.158678	Drug-like	Low
egfr	ZINC03815286	0.147325	Drug-like	Low
egfr	ZINC03815275	0.159241	Drug-like	Low
egfr	ZINC03815266	0.176272	Drug-like	Low
egfr	ZINC03815261	0.0229694	Drug-like	Low
egfr	ZINC03815319	0.0718267	Drug-like	Low
egfr	ZINC03815316	0.24482	Drug-like	Low
egfr	ZINC03815311	0.210976	Drug-like	Low
egfr	ZINC03815317	0.170814	Drug-like	Low
egfr	ZINC03815217	0.156748	Drug-like	Low
egfr	ZINC03815332	0.166482	Drug-like	Low
egfr	ZINC03815320	0.00856362	Drug-like	Low
egfr	ZINC03815308	0.0324349	Drug-like	Low
egfr	ZINC03815292	0.112199	Drug-like	Low
egfr	ZINC03815304	0.221442	Drug-like	Low
egfr	ZINC03815331	0.198751	Drug-like	Low
egfr	ZINC03815343	0.167574	Drug-like	Low
egfr	ZINC03815297	0.265859	Drug-like	Low
egfr	ZINC03815338	0.418064	Drug-like	Low
egfr	ZINC03815298	0.236302	Drug-like	Low
egfr	ZINC03815312	0.0791924	Drug-like	Low
egfr	ZINC03815328	0.176272	Drug-like	Low
egfr	ZINC03815333	0.228475	Drug-like	Low
egfr	ZINC03815313	0.304	Drug-like	Low
egfr	ZINC03815305	0.282616	Drug-like	Low
egfr	ZINC03815279	0.06174	Drug-like	Low
egfr	ZINC03815267	0.385388	Drug-like	Low
egfr	ZINC03815353	0.0182539	Drug-like	Low
egfr	ZINC03815359	0.0302576	Drug-like	Low
egfr	ZINC03815302	0.303168	Drug-like	Low
egfr	ZINC03815356	0.135208	Drug-like	Low
egfr	ZINC03815367	0.369036	Drug-like	Low
egfr	ZINC03815358	0.192691	Drug-like	Low
egfr	ZINC03815339	0.267379	Drug-like	Low
egfr	ZINC03815361	0.166705	Drug-like	Low
egfr	ZINC03815354	0.0898714	Drug-like	Low
egfr	ZINC03815350	0.303168	Drug-like	Low
egfr	ZINC03815341	0.242711	Drug-like	Low
egfr	ZINC03815360	0.0302576	Drug-like	Low
egfr	ZINC03815388	0.354976	Drug-like	Low
egfr	ZINC03815351	0.0631787	Drug-like	Low
egfr	ZINC03815362	0.435476	Drug-like	Low
egfr	ZINC03815337	0.304	Drug-like	Low
egfr	ZINC03815352	0.234686	Drug-like	Low
egfr	ZINC03815309	0.0316536	Drug-like	Low
egfr	ZINC03815369	0.0552864	Drug-like	Low
egfr	ZINC03815384	0.164785	Drug-like	Low
egfr	ZINC03815371	0.282616	Drug-like	Low
egfr	ZINC03815324	0.0319173	Drug-like	Low
egfr	ZINC03815366	0.355784	Drug-like	Low
egfr	ZINC03815364	0.110258	Drug-like	Low
egfr	ZINC03815376	0.355784	Drug-like	Low
egfr	ZINC03815326	0.162683	Drug-like	Low
egfr	ZINC03815387	0.0874118	Drug-like	Low
egfr	ZINC03815340	0.535004	Drug-like	High
egfr	ZINC03815370	0.0548638	Drug-like	Low
egfr	ZINC03815365	0.390015	Drug-like	Low
egfr	ZINC03815389	0.238655	Drug-like	Low
egfr	ZINC03815397	0.259081	Drug-like	Low
egfr	ZINC03815355	0.28025	Drug-like	Low
egfr	ZINC03815323	0.0780899	Drug-like	Low
egfr	ZINC03815373	0.142364	Drug-like	Low
egfr	ZINC03815375	0.00735994	Drug-like	Low
egfr	ZINC03815395	0.342574	Drug-like	Low
egfr	ZINC03815336	0.135109	Drug-like	Low
egfr	ZINC03815391	0.0797752	Drug-like	Low
egfr	ZINC03815411	0.163931	Drug-like	Low
egfr	ZINC03815394	0.149405	Drug-like	Low
egfr	ZINC03815404	0.197155	Drug-like	Low
egfr	ZINC03815399	0.0552864	Drug-like	Low
egfr	ZINC03815401	0.260994	Drug-like	Low
egfr	ZINC03815398	0.0834914	Drug-like	Low
egfr	ZINC03815403	0.064665	Drug-like	Low
egfr	ZINC03815403	0.064665	Drug-like	Low
egfr	ZINC03815410	0.0498381	Drug-like	Low
egfr	ZINC03815396	0.121535	Drug-like	Low
egfr	ZINC03815402	0.214468	Drug-like	Low
egfr	ZINC03815413	0.264622	Drug-like	Low
egfr	ZINC04617774	0.0613809	Drug-like	Low
egfr	ZINC03815409	0.210373	Drug-like	Low
egfr	ZINC03815378	0.193958	Drug-like	Low
egfr	ZINC04617771	0.0903123	Drug-like	Low
egfr	ZINC04617775	0.219948	Drug-like	Low
egfr	ZINC04617768	0.0804137	Drug-like	Low
egfr	ZINC04617795	0.101045	Drug-like	Low
egfr	ZINC04617794	0.275986	Drug-like	Low
egfr	ZINC04617793	0.275986	Drug-like	Low
egfr	ZINC04617803	0.385388	Drug-like	Low
egfr	ZINC04617812	0.135208	Drug-like	Low
egfr	ZINC04617792	0.275986	Drug-like	Low
egfr	ZINC03815390	0.131273	Drug-like	Low
egfr	ZINC04617779	0.0490591	Drug-like	Low
egfr	ZINC04617802	0.385388	Drug-like	Low
egfr	ZINC04617810	0.267379	Drug-like	Low
egfr	ZINC04617789	0.0221587	Drug-like	Low
egfr	ZINC04617809	0.267379	Drug-like	Low
egfr	ZINC04617788	0.0221587	Drug-like	Low
egfr	ZINC04617811	0.535004	Drug-like	High
egfr	ZINC04617786	0.0221587	Drug-like	Low
egfr	ZINC03815325	0.221627	Drug-like	Low
egfr	ZINC04617808	0.267379	Drug-like	Low
egfr	ZINC04617814	0.210373	Drug-like	Low
egfr	ZINC04617781	0.0615118	Drug-like	Low
egfr	ZINC04617801	0.385388	Drug-like	Low
egfr	ZINC04617782	0.0615118	Drug-like	Low
egfr	ZINC04617776	0.124685	Drug-like	Low
egfr	ZINC04617787	0.0221587	Drug-like	Low
egfr	ZINC04617798	0.156748	Drug-like	Low
egfr	ZINC04617797	0.156748	Drug-like	Low
egfr	ZINC04617799	0.156748	Drug-like	Low
egfr	ZINC04617807	0.221627	Drug-like	Low
egfr	ZINC04617805	0.221627	Drug-like	Low
egfr	ZINC04617806	0.221627	Drug-like	Low
er_agonist	ZINC00283101	0.614741	Drug-like	High
er_agonist	ZINC03815429	0.610942	Drug-like	High
er_agonist	ZINC03815448	0.290149	Drug-like	Low
er_agonist	ZINC03815428	0.7054	Drug-like	High
er_agonist	ZINC00056434	1.08182	Drug-like	Very High
er_agonist	ZINC03815446	0.190928	Drug-like	Low
er_agonist	ZINC00388660	0.47805	Drug-like	Low
er_agonist	ZINC03815444	0.183819	Drug-like	Low
er_agonist	ZINC02035359	0.725773	Drug-like	High
er_agonist	ZINC00155246	0.922243	Drug-like	High
er_agonist	ZINC01666991	1.20787	Drug-like	Very High
er_agonist	ZINC00585979	0.607167	Drug-like	High
er_agonist	ZINC01631270	0.118464	Drug-like	Low
er_agonist	ZINC03815443	0.0454585	Drug-like	Low
er_agonist	ZINC01566834	1.16729	Drug-like	Very High
er_agonist	ZINC03815418	0.607167	Drug-like	High
er_agonist	ZINC03812897	0.705588	Drug-like	High
er_agonist	ZINC03815419	0.607167	Drug-like	High
er_agonist	ZINC03815416	0.871828	Drug-like	High
er_agonist	ZINC01070102	0.546591	Drug-like	High
er_agonist	ZINC02048444	1.3526	Drug-like	Very High
er_agonist	ZINC03815449	0.724111	Drug-like	High
er_agonist	ZINC03815427	0.723855	Drug-like	High
er_agonist	ZINC04150452	1.00048	Drug-like	Very High
er_agonist	ZINC03814416	0.8463	Drug-like	High
er_agonist	ZINC00056546	1.2328	Drug-like	Very High
er_agonist	ZINC03815437	0.466259	Drug-like	Low
er_agonist	ZINC03815432	0.772049	Drug-like	High
er_agonist	ZINC03814410	0.607167	Drug-like	High
er_agonist	ZINC03815424	0.846055	Drug-like	High
er_agonist	ZINC03815440	0.620173	Drug-like	High
er_agonist	ZINC03815431	0.871828	Drug-like	High
er_agonist	ZINC01668370	0.734297	Drug-like	High
er_agonist	ZINC01747889	0.924508	Drug-like	High
er_agonist	ZINC00056548	1.2328	Drug-like	Very High
er_agonist	ZINC03815438	0.466259	Drug-like	Low
er_agonist	ZINC03872293	1.00048	Drug-like	Very High
er_agonist	ZINC03815415	0.546591	Drug-like	High
er_agonist	ZINC03815417	0.721087	Drug-like	High
er_agonist	ZINC03861549	0.999355	Drug-like	High
er_agonist	ZINC03807917	0.691493	Drug-like	High
er_agonist	ZINC03815441	0.556826	Drug-like	High
er_agonist	ZINC03814419	0.999368	Drug-like	High
er_agonist	ZINC03814364	0.546591	Drug-like	High
er_agonist	ZINC03814415	0.999368	Drug-like	High
er_agonist	ZINC03815442	0.616881	Drug-like	High
er_agonist	ZINC03814361	0.629435	Drug-like	High
er_agonist	ZINC01686128	0.705588	Drug-like	High
er_agonist	ZINC03814379	0.740976	Drug-like	High
er_agonist	ZINC03815439	0.466259	Drug-like	Low
er_agonist	ZINC01999257	0.721087	Drug-like	High
er_agonist	ZINC03815435	0.545111	Drug-like	High
er_agonist	ZINC03814412	0.144274	Drug-like	Low
er_agonist	ZINC03814383	0.999457	Drug-like	High
er_agonist	ZINC02106113	0.999368	Drug-like	High
er_antagonist	ZINC01530602	0.754657	Drug-like	High
er_antagonist	ZINC01530090	0.535728	Drug-like	High
er_antagonist	ZINC03815471	0.184332	Drug-like	Low
er_antagonist	ZINC03815475	0.281248	Drug-like	Low
er_antagonist	ZINC03815468	0.206582	Drug-like	Low
er_antagonist	ZINC03815473	0.053782	Drug-like	Low
er_antagonist	ZINC03815451	0.397896	Drug-like	Low
er_antagonist	ZINC01531019	0.759828	Drug-like	High
er_antagonist	ZINC03815462	0.426019	Drug-like	Low
er_antagonist	ZINC03815458	0.411139	Drug-like	Low
er_antagonist	ZINC03815463	0.465325	Drug-like	Low
er_antagonist	ZINC03815460	0.342441	Drug-like	Low
er_antagonist	ZINC03815455	0.529987	Drug-like	High
er_antagonist	ZINC03793538	0.412608	Drug-like	Low
er_antagonist	ZINC03815465	0.435551	Drug-like	Low
er_antagonist	ZINC01914469	0.308937	Drug-like	Low
er_antagonist	ZINC03815470	0.269292	Drug-like	Low
er_antagonist	ZINC01530690	0.756937	Drug-like	High
er_antagonist	ZINC03815466	0.25175	Drug-like	Low
er_antagonist	ZINC03815467	0.340198	Drug-like	Low
er_antagonist	ZINC01585847	0.535728	Drug-like	High
er_antagonist	ZINC03815474	0.281402	Drug-like	Low
er_antagonist	ZINC03815456	0.50602	Drug-like	High
er_antagonist	ZINC03815472	0.25175	Drug-like	Low
er_antagonist	ZINC03815464	0.29994	Drug-like	Low
er_antagonist	ZINC01730387	0.296271	Drug-like	Low
er_antagonist	ZINC03815476	0.210336	Drug-like	Low
er_antagonist	ZINC03815469	0.217129	Drug-like	Low
er_antagonist	ZINC03815477	0.322492	Drug-like	Low
er_antagonist	ZINC01543842	0.48136	Drug-like	Low
er_antagonist	ZINC03815478	0.350523	Drug-like	Low
er_antagonist	ZINC01545572	0.529987	Drug-like	High
er_antagonist	ZINC03815453	0.377109	Drug-like	Low
er_antagonist	ZINC03815461	0.255715	Drug-like	Low
er_antagonist	ZINC03815450	0.50602	Drug-like	High
er_antagonist	ZINC03815452	0.373	Drug-like	Low
er_antagonist	ZINC03815459	0.378091	Drug-like	Low
er_antagonist	ZINC03815457	0.547454	Drug-like	High
er_antagonist	ZINC03815454	0.443472	Drug-like	Low
fgfr1	ZINC03815354	0.0898714	Drug-like	Low
fgfr1	ZINC03815500	0.015726	Drug-like	Low
fgfr1	ZINC00838734	0.00545751	Drug-like	Low
fgfr1	ZINC03815308	0.0324349	Drug-like	Low
fgfr1	ZINC03815288	0.0848387	Drug-like	Low
fgfr1	ZINC03815223	0.0316536	Drug-like	Low
fgfr1	ZINC00601820	0.00545751	Drug-like	Low
fgfr1	ZINC03815481	0.116897	Drug-like	Low
fgfr1	ZINC03815309	0.0316536	Drug-like	Low
fgfr1	ZINC03815302	0.303168	Drug-like	Low
fgfr1	ZINC02047503	0.25088	Drug-like	Low
fgfr1	ZINC03815350	0.303168	Drug-like	Low
fgfr1	ZINC03815501	0.0895455	Drug-like	Low
fgfr1	ZINC03815261	0.0229694	Drug-like	Low
fgfr1	ZINC03815489	0.017451	Drug-like	Low
fgfr1	ZINC03815517	0.117534	Drug-like	Low
fgfr1	ZINC03815490	0.0016533	Drug-like	Low
fgfr1	ZINC03815240	0.0498839	Drug-like	Low
fgfr1	ZINC03815482	0.121329	Drug-like	Low
fgfr1	ZINC03815528	0.0329421	Drug-like	Low
fgfr1	ZINC03815522	0.0525442	Drug-like	Low
fgfr1	ZINC03815518	0.148825	Drug-like	Low
fgfr1	ZINC03815520	0.0568482	Drug-like	Low
fgfr1	ZINC03815492	0.137891	Drug-like	Low
fgfr1	ZINC03815548	0.40644	Drug-like	Low
fgfr1	ZINC03815491	0.134157	Drug-like	Low
fgfr1	ZINC03815499	0.132416	Drug-like	Low
fgfr1	ZINC03815488	0.0498839	Drug-like	Low
fgfr1	ZINC03815514	0.106583	Drug-like	Low
fgfr1	ZINC03815530	0.00632004	Drug-like	Low
fgfr1	ZINC03815554	0.245185	Drug-like	Low
fgfr1	ZINC03815487	0.0272133	Drug-like	Low
fgfr1	ZINC03815530	0.00632004	Drug-like	Low
fgfr1	ZINC03815553	0.0983056	Drug-like	Low
fgfr1	ZINC03815557	0.254967	Drug-like	Low
fgfr1	ZINC03815546	0.0661465	Drug-like	Low
fgfr1	ZINC03815555	0.0719794	Drug-like	Low
fgfr1	ZINC03815556	0.0901603	Drug-like	Low
fgfr1	ZINC03815524	0.00120444	Drug-like	Low
fgfr1	ZINC03815560	0.218431	Drug-like	Low
fgfr1	ZINC03815571	0.0796812	Drug-like	Low
fgfr1	ZINC03815561	0.103664	Drug-like	Low
fgfr1	ZINC03815564	0.284646	Drug-like	Low
fgfr1	ZINC03815536	0.161612	Drug-like	Low
fgfr1	ZINC03815551	0.202624	Drug-like	Low
fgfr1	ZINC03815529	0.062449	Drug-like	Low
fxa	ZINC03815591	0.0886126	Drug-like	Low
fxa	ZINC02047781	0.0983216	Drug-like	Low
fxa	ZINC03815580	0.0195466	Drug-like	Low
fxa	ZINC00587692	0.268859	Drug-like	Low
fxa	ZINC03815585	0.0575864	Drug-like	Low
fxa	ZINC03791107	0.306793	Drug-like	Low
fxa	ZINC02006270	0.187865	Drug-like	Low
fxa	ZINC03831867	0.0385399	Drug-like	Low
fxa	ZINC03815602	0.0477395	Drug-like	Low
fxa	ZINC03831927	0.201353	Drug-like	Low
fxa	ZINC02003646	0.0725113	Drug-like	Low
fxa	ZINC03815583	0.144843	Drug-like	Low
fxa	ZINC01493808	0.188252	Drug-like	Low
fxa	ZINC03815584	0.167335	Drug-like	Low
fxa	ZINC03815587	0.143348	Drug-like	Low
fxa	ZINC03815603	0.193744	Drug-like	Low
fxa	ZINC04631021	0.0563452	Drug-like	Low
fxa	ZINC04631035	0.12818	Drug-like	Low
fxa	ZINC04631019	0.0434115	Drug-like	Low
fxa	ZINC04631020	0.0563452	Drug-like	Low
fxa	ZINC03815578	0.06319	Drug-like	Low
fxa	ZINC03815612	0.0699101	Drug-like	Low
fxa	ZINC03831925	0.217195	Drug-like	Low
fxa	ZINC04629420	0.0616024	Drug-like	Low
fxa	ZINC04631056	0.0596447	Drug-like	Low
fxa	ZINC04631063	0.0531754	Drug-like	Low
fxa	ZINC04631103	0.00938011	Drug-like	Low
fxa	ZINC04631121	3.09326e-05	Drug-like	Low
fxa	ZINC04631127	0.00938011	Drug-like	Low
fxa	ZINC04631135	0.0129253	Drug-like	Low
fxa	ZINC04631098	0.0865489	Drug-like	Low
fxa	ZINC04631085	0.0843578	Drug-like	Low
fxa	ZINC04631204	0.00251289	Drug-like	Low
fxa	ZINC04631166	0.110586	Drug-like	Low
gart	ZINC03807036	0.0340187	Drug-like	Low
gart	ZINC03807036	0.0340187	Drug-like	Low
gart	ZINC03806987	0.0258449	Drug-like	Low
gart	ZINC03807028	9.67824e-05	Drug-like	Low
gart	ZINC03807027	0.0340187	Drug-like	Low
gart	ZINC01544483	0.0258449	Drug-like	Low
gart	ZINC03807028	9.67824e-05	Drug-like	Low
gart	ZINC04617874	0.135609	Drug-like	Low
gart	ZINC03807027	0.0340187	Drug-like	Low
gart	ZINC01536966	0.172697	Drug-like	Low
gart	ZINC03806987	0.0258449	Drug-like	Low
gart	ZINC04617874	0.135609	Drug-like	Low
gart	ZINC03806979	0.339802	Drug-like	Low
gpb	ZINC04134470	1.10023	Drug-like	Very High
gpb	ZINC03833811	0.649961	Drug-like	High
gpb	ZINC04134458	0.764756	Drug-like	High
gpb	ZINC03833807	0.936653	Drug-like	High
gpb	ZINC04134453	0.621076	Drug-like	High
gpb	ZINC04134460	0.453272	Drug-like	Low
gpb	ZINC04134456	0.486916	Drug-like	Low
gpb	ZINC03833808	0.486916	Drug-like	Low
gpb	ZINC04134466	0.745325	Drug-like	High
gpb	ZINC04134464	0.936653	Drug-like	High
gpb	ZINC04134468	0.655066	Drug-like	High
gpb	ZINC04134450	0.373524	Drug-like	Low
gpb	ZINC03833801	0.495165	Drug-like	Low
gpb	ZINC04134469	0.970764	Drug-like	High
gpb	ZINC03833815	0.599171	Drug-like	High
gpb	ZINC03833809	0.77795	Drug-like	High
gpb	ZINC04134455	0.23556	Drug-like	Low
gpb	ZINC04134471	0.485147	Drug-like	Low
gpb	ZINC04134467	0.727711	Drug-like	High
gpb	ZINC04134463	0.772344	Drug-like	High
gpb	ZINC03833814	0.740707	Drug-like	High
gpb	ZINC03833799	0.367451	Drug-like	Low
gpb	ZINC03833813	0.154932	Drug-like	Low
gpb	ZINC03833802	0.542749	Drug-like	High
gpb	ZINC03833803	0.495165	Drug-like	Low
gpb	ZINC04134462	0.574083	Drug-like	High
gpb	ZINC03833812	0.702105	Drug-like	High
gpb	ZINC03833810	0.433176	Drug-like	Low
gpb	ZINC03993547	0.509138	Drug-like	High
gpb	ZINC04642456	0.461656	Drug-like	Low
gr	ZINC03831964	0.225344	Drug-like	Low
gr	ZINC03831952	0.170744	Drug-like	Low
gr	ZINC03831956	0.225344	Drug-like	Low
gr	ZINC03831942	0.225344	Drug-like	Low
gr	ZINC03833829	0.669021	Drug-like	High
gr	ZINC03831971	0.0832465	Drug-like	Low
gr	ZINC03831965	0.225344	Drug-like	Low
gr	ZINC03831989	0.0832465	Drug-like	Low
gr	ZINC03831946	0.1545	Drug-like	Low
gr	ZINC02003450	0.1545	Drug-like	Low
gr	ZINC01546562	0.141301	Drug-like	Low
gr	ZINC03831939	0.225344	Drug-like	Low
gr	ZINC03831961	0.225344	Drug-like	Low
gr	ZINC03831957	0.0837354	Drug-like	Low
gr	ZINC03831958	0.0303971	Drug-like	Low
gr	ZINC03833831	0.689006	Drug-like	High
gr	ZINC03831993	0.161465	Drug-like	Low
gr	ZINC03828608	0.1545	Drug-like	Low
gr	ZINC03833828	0.686347	Drug-like	High
gr	ZINC03833840	0.436041	Drug-like	Low
gr	ZINC03833839	0.667648	Drug-like	High
gr	ZINC02007389	0.344675	Drug-like	Low
gr	ZINC03833841	0.0758577	Drug-like	Low
gr	ZINC03833833	0.673539	Drug-like	High
gr	ZINC03833835	0.603277	Drug-like	High
gr	ZINC04628810	0.161316	Drug-like	Low
gr	ZINC03833837	0.673539	Drug-like	High
gr	ZINC03833834	0.845024	Drug-like	High
gr	ZINC04628812	0.327596	Drug-like	Low
gr	ZINC03831933	0.325361	Drug-like	Low
gr	ZINC04628807	0.161316	Drug-like	Low
gr	ZINC03831945	0.0303971	Drug-like	Low
gr	ZINC03833838	0.781455	Drug-like	High
gr	ZINC03831982	0.308159	Drug-like	Low
gr	ZINC04628808	0.161316	Drug-like	Low
gr	ZINC03831947	0.569638	Drug-like	High
gr	ZINC03831975	0.0901295	Drug-like	Low
gr	ZINC03833823	0.728122	Drug-like	High
gr	ZINC03833836	0.656223	Drug-like	High
gr	ZINC03814371	1.34038	Drug-like	Very High
gr	ZINC03831950	0.0652308	Drug-like	Low
gr	ZINC04628814	0.41169	Drug-like	Low
gr	ZINC03831985	0.356389	Drug-like	Low
gr	ZINC03831981	0.210458	Drug-like	Low
gr	ZINC03831966	0.222406	Drug-like	Low
gr	ZINC03831938	0.319541	Drug-like	Low
gr	ZINC03833822	0.999927	Drug-like	High
gr	ZINC03831931	0.250719	Drug-like	Low
gr	ZINC03831976	0.0901295	Drug-like	Low
gr	ZINC03831941	0.208174	Drug-like	Low
gr	ZINC03833824	0.0815745	Drug-like	Low
gr	ZINC03833825	1.00014	Drug-like	Very High
gr	ZINC03814382	0.831445	Drug-like	High
gr	ZINC03833832	0.85507	Drug-like	High
gr	ZINC03831991	0.210458	Drug-like	Low
gr	ZINC03831960	0.222406	Drug-like	Low
gr	ZINC03833827	0.656223	Drug-like	High
gr	ZINC03833830	0.781455	Drug-like	High
gr	ZINC03831948	0.0303971	Drug-like	Low
gr	ZINC03831962	0.319477	Drug-like	Low
gr	ZINC03831986	0.161316	Drug-like	Low
gr	ZINC03831990	0.369192	Drug-like	Low
gr	ZINC03833820	0.967827	Drug-like	High
gr	ZINC03831936	0.225344	Drug-like	Low
gr	ZINC03831944	0.306963	Drug-like	Low
gr	ZINC03831977	0.377958	Drug-like	Low
gr	ZINC03831954	0.225344	Drug-like	Low
gr	ZINC03831968	0.276613	Drug-like	Low
gr	ZINC03833826	0.656223	Drug-like	High
gr	ZINC03831984	0.327596	Drug-like	Low
gr	ZINC03831987	0.170744	Drug-like	Low
gr	ZINC03831934	0.38296	Drug-like	Low
gr	ZINC03833819	0.476583	Drug-like	Low
gr	ZINC03831973	0.249992	Drug-like	Low
gr	ZINC03814383	0.999457	Drug-like	High
gr	ZINC03831983	0.206246	Drug-like	Low
gr	ZINC03833821	0.999927	Drug-like	High
gr	ZINC03831930	0.312623	Drug-like	Low
hivpr	ZINC03833851	0.997953	Drug-like	High
hivpr	ZINC03833852	0.552155	Drug-like	High
hivpr	ZINC03833848	0.363343	Drug-like	Low
hivpr	ZINC03833849	0.649452	Drug-like	High
hivpr	ZINC03786324	0.181344	Drug-like	Low
hivpr	ZINC03833850	0.453066	Drug-like	Low
hivpr	ZINC03833847	0.572238	Drug-like	High
hivpr	ZINC03833845	0.572238	Drug-like	High
hivpr	ZINC03815647	0.229012	Drug-like	Low
hivpr	ZINC03832000	0.402816	Drug-like	Low
hivpr	ZINC03815633	0.0777562	Drug-like	Low
hivpr	ZINC03808264	0.183461	Drug-like	Low
hivpr	ZINC03815647	0.0728286	Drug-like	Low
hivpr	ZINC03815638	0.0660444	Drug-like	Low
hivpr	ZINC03815653	0.256053	Drug-like	Low
hivpr	ZINC03815635	0.106646	Drug-like	Low
hivpr	ZINC03815638	0.22014	Drug-like	Low
hivpr	ZINC03815635	0.00760918	Drug-like	Low
hivpr	ZINC03815640	0.0866782	Drug-like	Low
hivpr	ZINC03815639	0.186475	Drug-like	Low
hivpr	ZINC03815630	0.330252	Drug-like	Low
hivpr	ZINC03815634	0.143084	Drug-like	Low
hivpr	ZINC03815632	0.194388	Drug-like	Low
hivpr	ZINC03815641	0.0514771	Drug-like	Low
hivpr	ZINC03815632	0.0568777	Drug-like	Low
hivpr	ZINC03815636	0.133064	Drug-like	Low
hivpr	ZINC03815655	0.330252	Drug-like	Low
hivpr	ZINC03815631	0.0189119	Drug-like	Low
hivpr	ZINC03815648	0.0852366	Drug-like	Low
hivpr	ZINC03833858	0.110667	Drug-like	Low
hivpr	ZINC03831996	0.350283	Drug-like	Low
hivpr	ZINC03833842	0.0592348	Drug-like	Low
hivpr	ZINC03815637	0.066982	Drug-like	Low
hivpr	ZINC03815651	0.0273034	Drug-like	Low
hivpr	ZINC03831999	0.128417	Drug-like	Low
hivpr	ZINC03833844	0.200546	Drug-like	Low
hivpr	ZINC03815629	0.161778	Drug-like	Low
hivpr	ZINC03815650	0.0742531	Drug-like	Low
hivpr	ZINC03833856	0.210799	Drug-like	Low
hivpr	ZINC03815637	0.2118	Drug-like	Low
hivpr	ZINC03815646	0.270212	Drug-like	Low
hivpr	ZINC03815631	0.172725	Drug-like	Low
hivpr	ZINC03815643	0.119407	Drug-like	Low
hivpr	ZINC03833855	0.0892848	Drug-like	Low
hivpr	ZINC03833843	0.110667	Drug-like	Low
hivpr	ZINC03833846	0.530997	Drug-like	High
hivrt	ZINC04628816	0.0958065	Drug-like	Low
hivrt	ZINC01625281	0.0958065	Drug-like	Low
hivrt	ZINC03832011	0.0781067	Drug-like	Low
hivrt	ZINC04617885	0.381306	Drug-like	Low
hivrt	ZINC03833863	0.155028	Drug-like	Low
hivrt	ZINC03833866	0.455135	Drug-like	Low
hivrt	ZINC00006488	0.533816	Drug-like	High
hivrt	ZINC00005723	0.344831	Drug-like	Low
hivrt	ZINC00018097	0.539902	Drug-like	High
hivrt	ZINC00004778	0.526946	Drug-like	High
hivrt	ZINC02020188	0.0628918	Drug-like	Low
hivrt	ZINC01624808	0.0958065	Drug-like	Low
hivrt	ZINC03832005	0.193806	Drug-like	Low
hivrt	ZINC03797553	0.262933	Drug-like	Low
hivrt	ZINC00005722	0.317053	Drug-like	Low
hivrt	ZINC01626186	0.435248	Drug-like	Low
hivrt	ZINC03833862	0.0386772	Drug-like	Low
hivrt	ZINC03833865	0.517161	Drug-like	High
hivrt	ZINC03833867	1.10412	Drug-like	Very High
hivrt	ZINC00006595	0.118736	Drug-like	Low
hivrt	ZINC01905250	0.228933	Drug-like	Low
hivrt	ZINC00005563	0.339555	Drug-like	Low
hivrt	ZINC01536588	0.866079	Drug-like	High
hivrt	ZINC03833870	0.305868	Drug-like	Low
hivrt	ZINC03833868	1.10412	Drug-like	Very High
hivrt	ZINC03832004	0.189339	Drug-like	Low
hivrt	ZINC04617885	0.493258	Drug-like	Low
hivrt	ZINC00538635	0.0462904	Drug-like	Low
hivrt	ZINC03832009	0.0781067	Drug-like	Low
hivrt	ZINC02004030	0.138135	Drug-like	Low
hivrt	ZINC00006732	0.0760077	Drug-like	Low
hivrt	ZINC00598073	0.0825605	Drug-like	Low
hivrt	ZINC03833869	0.616925	Drug-like	High
hivrt	ZINC01492540	0.00503668	Drug-like	Low
hivrt	ZINC03580965	0.730663	Drug-like	High
hivrt	ZINC00538635	0.142299	Drug-like	Low
hivrt	ZINC00598801	0.0814986	Drug-like	Low
hivrt	ZINC04641371	0.0114353	Drug-like	Low
hmga	ZINC01320014	1.22038	Drug-like	Very High
hmga	ZINC04134474	0.865934	Drug-like	High
hmga	ZINC04134475	0.865934	Drug-like	High
hmga	ZINC04134476	0.865934	Drug-like	High
hmga	ZINC03833875	0.534242	Drug-like	High
hmga	ZINC03833882	0.741612	Drug-like	High
hmga	ZINC04134473	0.865934	Drug-like	High
hmga	ZINC03812841	1.22038	Drug-like	Very High
hmga	ZINC03833889	0.865934	Drug-like	High
hmga	ZINC03779707	0.0355053	Drug-like	Low
hmga	ZINC03833872	0.361358	Drug-like	Low
hmga	ZINC03798763	0.865934	Drug-like	High
hmga	ZINC03920719	0.714297	Drug-like	High
hmga	ZINC03833887	1.0617	Drug-like	Very High
hmga	ZINC03833890	1.22038	Drug-like	Very High
hmga	ZINC01530640	0.56233	Drug-like	High
hmga	ZINC03833871	0.0069519	Drug-like	Low
hmga	ZINC03833891	1.00019	Drug-like	Very High
hmga	ZINC04134472	0.865934	Drug-like	High
hmga	ZINC03833879	0.915945	Drug-like	High
hmga	ZINC03833880	0.479856	Drug-like	Low
hmga	ZINC03833888	0.617073	Drug-like	High
hmga	ZINC03833874	1.21335	Drug-like	Very High
hmga	ZINC03833884	1.22038	Drug-like	Very High
hmga	ZINC03833877	0.534242	Drug-like	High
hmga	ZINC04134477	0.865934	Drug-like	High
hmga	ZINC03833873	1.22038	Drug-like	Very High
hmga	ZINC03833883	0.954354	Drug-like	High
hmga	ZINC03833876	1.22038	Drug-like	Very High
hmga	ZINC03833881	1.00019	Drug-like	Very High
hmga	ZINC03833878	1.21314	Drug-like	Very High
hmga	ZINC03833885	1.22038	Drug-like	Very High
hmga	ZINC03780893	1.00019	Drug-like	Very High
hmga	ZINC03833886	0.742793	Drug-like	High
hsp90	ZINC03832020	0.0278607	Drug-like	Low
hsp90	ZINC03833894	0.119957	Drug-like	Low
hsp90	ZINC03832016	0.250466	Drug-like	Low
hsp90	ZINC00239698	0.0644197	Drug-like	Low
hsp90	ZINC00239698	0.0644197	Drug-like	Low
hsp90	ZINC04312704	0.0644197	Drug-like	Low
hsp90	ZINC04312704	0.0644197	Drug-like	Low
hsp90	ZINC00630526	0.113592	Drug-like	Low
hsp90	ZINC04617886	0.0197493	Drug-like	Low
hsp90	ZINC03832018	0.0469734	Drug-like	Low
hsp90	ZINC00245648	0.15644	Drug-like	Low
hsp90	ZINC04617893	0.0171377	Drug-like	Low
hsp90	ZINC00245648	0.15644	Drug-like	Low
hsp90	ZINC03832014	0.250466	Drug-like	Low
hsp90	ZINC00630526	0.113592	Drug-like	Low
hsp90	ZINC04617893	0.0171377	Drug-like	Low
hsp90	ZINC00630526	0.113592	Drug-like	Low
hsp90	ZINC04617886	0.0197493	Drug-like	Low
hsp90	ZINC01552694	0.0137597	Drug-like	Low
hsp90	ZINC03832013	0.06955	Drug-like	Low
hsp90	ZINC03833892	0.0529245	Drug-like	Low
inha	ZINC03833905	0.204775	Drug-like	Low
inha	ZINC00162027	0.0246011	Drug-like	Low
inha	ZINC03833929	0.38255	Drug-like	Low
inha	ZINC03591542	0.0156541	Drug-like	Low
inha	ZINC02650665	0.379477	Drug-like	Low
inha	ZINC03832027	0.437251	Drug-like	Low
inha	ZINC03833923	0.24297	Drug-like	Low
inha	ZINC03833902	0.0316031	Drug-like	Low
inha	ZINC03833909	0.341433	Drug-like	Low
inha	ZINC03833898	0.0308542	Drug-like	Low
inha	ZINC03833917	0.30196	Drug-like	Low
inha	ZINC03833906	0.560495	Drug-like	High
inha	ZINC03833904	0.0316031	Drug-like	Low
inha	ZINC03833926	0.136181	Drug-like	Low
inha	ZINC03565391	0.380521	Drug-like	Low
inha	ZINC03833908	0.414161	Drug-like	Low
inha	ZINC03833907	0.357547	Drug-like	Low
inha	ZINC03833920	0.385115	Drug-like	Low
inha	ZINC03832022	0.0316031	Drug-like	Low
inha	ZINC03833896	0.414161	Drug-like	Low
inha	ZINC03833915	0.0890683	Drug-like	Low
inha	ZINC03833912	0.0895127	Drug-like	Low
inha	ZINC03833913	0.253811	Drug-like	Low
inha	ZINC03833932	0.0529205	Drug-like	Low
inha	ZINC03832029	0.524774	Drug-like	High
inha	ZINC03833918	0.245942	Drug-like	Low
inha	ZINC03833925	0.424036	Drug-like	Low
inha	ZINC03832026	0.144989	Drug-like	Low
inha	ZINC03833930	0.384383	Drug-like	Low
inha	ZINC03833919	0.517748	Drug-like	High
inha	ZINC03833899	0.226897	Drug-like	Low
inha	ZINC03833910	0.359244	Drug-like	Low
inha	ZINC03832034	0.511001	Drug-like	High
inha	ZINC04631272	0.0895127	Drug-like	Low
inha	ZINC03832031	0.581827	Drug-like	High
inha	ZINC03833914	0.482094	Drug-like	Low
inha	ZINC03832033	0.572099	Drug-like	High
inha	ZINC03833916	0.604822	Drug-like	High
inha	ZINC03832028	0.715797	Drug-like	High
inha	ZINC03832030	0.572099	Drug-like	High
inha	ZINC03591580	0.0412311	Drug-like	Low
inha	ZINC03591551	0.226897	Drug-like	Low
inha	ZINC03833944	0.0258661	Drug-like	Low
inha	ZINC03591572	0.0237038	Drug-like	Low
inha	ZINC03591586	0.148313	Drug-like	Low
inha	ZINC03833951	0.0103345	Drug-like	Low
inha	ZINC03591558	0.0517222	Drug-like	Low
inha	ZINC03833943	0.201053	Drug-like	Low
mr	ZINC03831941	0.208174	Drug-like	Low
mr	ZINC04199918	0.999457	Drug-like	High
mr	ZINC03814383	0.999457	Drug-like	High
mr	ZINC04646295	0.728784	Drug-like	High
mr	ZINC04199917	0.999457	Drug-like	High
mr	ZINC03833823	0.728122	Drug-like	High
mr	ZINC03833819	0.476583	Drug-like	Low
mr	ZINC03833822	0.999927	Drug-like	High
mr	ZINC03833821	0.999927	Drug-like	High
mr	ZINC03833820	0.967827	Drug-like	High
mr	ZINC03833824	0.0815745	Drug-like	Low
mr	ZINC03833954	0.71025	Drug-like	High
mr	ZINC03833825	1.00014	Drug-like	Very High
na	ZINC03581100	0.190781	Drug-like	Low
na	ZINC03833960	0.325405	Drug-like	Low
na	ZINC04134501	0.737143	Drug-like	High
na	ZINC04134482	0.374321	Drug-like	Low
na	ZINC03833961	0.123959	Drug-like	Low
na	ZINC03833958	0.134836	Drug-like	Low
na	ZINC03581157	0.305232	Drug-like	Low
na	ZINC04134500	0.803762	Drug-like	High
na	ZINC03929509	0.347025	Drug-like	Low
na	ZINC04134489	0.337741	Drug-like	Low
na	ZINC03832036	0.0120696	Drug-like	Low
na	ZINC03581810	0.212381	Drug-like	Low
na	ZINC01703370	0.674098	Drug-like	High
na	ZINC04646293	0.370891	Drug-like	Low
na	ZINC04134484	0.249319	Drug-like	Low
na	ZINC04646292	0.370891	Drug-like	Low
na	ZINC03833965	0.35753	Drug-like	Low
na	ZINC03833962	0.397936	Drug-like	Low
na	ZINC04134481	0.287422	Drug-like	Low
na	ZINC04134491	0.324115	Drug-like	Low
na	ZINC03581156	0.143452	Drug-like	Low
na	ZINC04134486	0.26298	Drug-like	Low
na	ZINC02047891	0.0715743	Drug-like	Low
na	ZINC04134483	0.199184	Drug-like	Low
na	ZINC03833967	0.389519	Drug-like	Low
na	ZINC03833963	0.460648	Drug-like	Low
na	ZINC04134498	0.210538	Drug-like	Low
na	ZINC04134493	0.0787324	Drug-like	Low
na	ZINC04134485	0.182019	Drug-like	Low
na	ZINC04646291	0.370891	Drug-like	Low
na	ZINC04134490	0.337741	Drug-like	Low
na	ZINC03833964	0.305821	Drug-like	Low
na	ZINC04134497	0.347025	Drug-like	Low
na	ZINC04134487	0.373165	Drug-like	Low
na	ZINC04646294	0.225545	Drug-like	Low
na	ZINC03833966	0.0163543	Drug-like	Low
na	ZINC04134494	0.0917381	Drug-like	Low
na	ZINC04134488	0.370891	Drug-like	Low
na	ZINC04646290	0.370891	Drug-like	Low
p38	ZINC00022123	0.0826564	Drug-like	Low
p38	ZINC03794516	0.081093	Drug-like	Low
p38	ZINC01489189	0.174912	Drug-like	Low
p38	ZINC03810100	0.414245	Drug-like	Low
p38	ZINC03810102	0.330648	Drug-like	Low
p38	ZINC03794511	0.0194156	Drug-like	Low
p38	ZINC03810100	0.348581	Drug-like	Low
p38	ZINC03815681	0.0768006	Drug-like	Low
p38	ZINC00022119	0.386836	Drug-like	Low
p38	ZINC03810097	0.197766	Drug-like	Low
p38	ZINC00833184	0.0367285	Drug-like	Low
p38	ZINC03794516	0.081093	Drug-like	Low
p38	ZINC00602269	0.0427426	Drug-like	Low
p38	ZINC03815680	0.0967682	Drug-like	Low
p38	ZINC03810104	0.403845	Drug-like	Low
p38	ZINC03815682	0.0768006	Drug-like	Low
p38	ZINC03815680	0.0967682	Drug-like	Low
p38	ZINC03815680	0.0388754	Drug-like	Low
p38	ZINC03815679	0.174912	Drug-like	Low
p38	ZINC03794511	0.0194156	Drug-like	Low
p38	ZINC03794499	0.175134	Drug-like	Low
p38	ZINC03815676	0.174912	Drug-like	Low
p38	ZINC03810103	0.280052	Drug-like	Low
p38	ZINC03815683	0.000296606	Drug-like	Low
p38	ZINC03815677	0.0651295	Drug-like	Low
p38	ZINC03815678	0.0651295	Drug-like	Low
p38	ZINC03815694	0.117925	Drug-like	Low
p38	ZINC03815694	0.117925	Drug-like	Low
p38	ZINC03810102	0.398279	Drug-like	Low
p38	ZINC03815699	0.837782	Drug-like	High
p38	ZINC00602269	0.167063	Drug-like	Low
p38	ZINC03815699	0.56395	Drug-like	High
p38	ZINC03815689	0.227069	Drug-like	Low
p38	ZINC03810103	0.357444	Drug-like	Low
p38	ZINC03794499	0.175134	Drug-like	Low
p38	ZINC03815695	0.326456	Drug-like	Low
p38	ZINC03815688	0.205579	Drug-like	Low
p38	ZINC03810097	0.288733	Drug-like	Low
p38	ZINC03815690	0.0240861	Drug-like	Low
p38	ZINC03815693	0.179944	Drug-like	Low
p38	ZINC03815693	0.0895055	Drug-like	Low
p38	ZINC03815700	0.0259771	Drug-like	Low
p38	ZINC03794499	0.175134	Drug-like	Low
p38	ZINC03815707	0.837782	Drug-like	High
p38	ZINC03815695	0.195271	Drug-like	Low
p38	ZINC03815696	0.13104	Drug-like	Low
p38	ZINC03810104	0.32464	Drug-like	Low
p38	ZINC03815703	0.13104	Drug-like	Low
p38	ZINC03815689	0.122509	Drug-like	Low
p38	ZINC03815706	0.556383	Drug-like	High
p38	ZINC03815706	0.426841	Drug-like	Low
p38	ZINC03815692	0.150986	Drug-like	Low
p38	ZINC03815692	0.150986	Drug-like	Low
p38	ZINC03815696	0.13104	Drug-like	Low
p38	ZINC03815707	0.56395	Drug-like	High
p38	ZINC03815688	0.0240861	Drug-like	Low
p38	ZINC03815703	0.13104	Drug-like	Low
p38	ZINC03815693	0.179944	Drug-like	Low
p38	ZINC03815710	0.0110995	Drug-like	Low
p38	ZINC03815710	0.0110995	Drug-like	Low
p38	ZINC03815711	0.68145	Drug-like	High
p38	ZINC03815700	0.0259771	Drug-like	Low
p38	ZINC03815718	0.419027	Drug-like	Low
p38	ZINC03815712	0.05838	Drug-like	Low
p38	ZINC03815713	0.532634	Drug-like	High
p38	ZINC03815689	0.227069	Drug-like	Low
p38	ZINC03815717	0.0847661	Drug-like	Low
p38	ZINC03815690	0.205579	Drug-like	Low
p38	ZINC03815713	0.399157	Drug-like	Low
p38	ZINC03815716	0.559105	Drug-like	High
p38	ZINC03815712	0.320346	Drug-like	Low
p38	ZINC03815720	0.0349258	Drug-like	Low
p38	ZINC03815715	0.00617304	Drug-like	Low
p38	ZINC03815712	0.320346	Drug-like	Low
p38	ZINC03815723	0.628735	Drug-like	High
p38	ZINC03815722	0.254949	Drug-like	Low
p38	ZINC03815720	0.0349258	Drug-like	Low
p38	ZINC03815715	0.00617304	Drug-like	Low
p38	ZINC03815711	0.456836	Drug-like	Low
p38	ZINC03815722	0.254949	Drug-like	Low
p38	ZINC03815722	0.0622728	Drug-like	Low
p38	ZINC03815718	0.184042	Drug-like	Low
p38	ZINC03815719	0.17994	Drug-like	Low
p38	ZINC03815730	0.213893	Drug-like	Low
p38	ZINC03815726	0.601774	Drug-like	High
p38	ZINC03815726	0.771193	Drug-like	High
p38	ZINC03815714	0.166558	Drug-like	Low
p38	ZINC03815719	0.17994	Drug-like	Low
p38	ZINC03815719	0.0170308	Drug-like	Low
p38	ZINC03815716	0.361593	Drug-like	Low
p38	ZINC03815723	0.399827	Drug-like	Low
p38	ZINC03815732	0.13104	Drug-like	Low
p38	ZINC03815727	0.103145	Drug-like	Low
p38	ZINC03815714	0.166558	Drug-like	Low
p38	ZINC03815729	0.0847661	Drug-like	Low
p38	ZINC03815734	0.13104	Drug-like	Low
p38	ZINC03815727	0.103145	Drug-like	Low
p38	ZINC03815734	0.13104	Drug-like	Low
p38	ZINC03815714	0.0109335	Drug-like	Low
p38	ZINC03815740	0.586367	Drug-like	High
p38	ZINC03815740	0.427562	Drug-like	Low
p38	ZINC03815724	0.113309	Drug-like	Low
p38	ZINC03815738	0.145716	Drug-like	Low
p38	ZINC03815741	0.0259771	Drug-like	Low
p38	ZINC03815741	0.0259771	Drug-like	Low
p38	ZINC03815742	0.254949	Drug-like	Low
p38	ZINC03815742	0.254949	Drug-like	Low
p38	ZINC03815742	0.0622728	Drug-like	Low
p38	ZINC03815732	0.13104	Drug-like	Low
p38	ZINC03815748	0.56395	Drug-like	High
p38	ZINC03815724	0.195643	Drug-like	Low
p38	ZINC03815746	0.0367285	Drug-like	Low
p38	ZINC03815731	0.17994	Drug-like	Low
p38	ZINC03815738	0.145716	Drug-like	Low
p38	ZINC03815746	0.0367285	Drug-like	Low
p38	ZINC03815731	0.17994	Drug-like	Low
p38	ZINC03815748	0.837782	Drug-like	High
p38	ZINC03815752	0.296849	Drug-like	Low
p38	ZINC03815731	0.0170308	Drug-like	Low
p38	ZINC03815750	0.423068	Drug-like	Low
p38	ZINC03815750	0.547036	Drug-like	High
p38	ZINC03815724	0.195643	Drug-like	Low
p38	ZINC03815747	0.0367285	Drug-like	Low
p38	ZINC03815747	0.0367285	Drug-like	Low
p38	ZINC03815749	0.217742	Drug-like	Low
p38	ZINC03815744	0.325839	Drug-like	Low
p38	ZINC03815745	0.288733	Drug-like	Low
p38	ZINC03815744	0.227289	Drug-like	Low
p38	ZINC03815752	0.296849	Drug-like	Low
p38	ZINC03815749	0.272848	Drug-like	Low
p38	ZINC03815756	0.190934	Drug-like	Low
p38	ZINC03815752	0.0675589	Drug-like	Low
p38	ZINC03815756	0.190934	Drug-like	Low
p38	ZINC03815751	0.168089	Drug-like	Low
p38	ZINC03815759	0.0669361	Drug-like	Low
p38	ZINC03815759	0.0669361	Drug-like	Low
p38	ZINC03815751	0.23511	Drug-like	Low
p38	ZINC03815758	0.07058	Drug-like	Low
p38	ZINC03815753	0.168176	Drug-like	Low
p38	ZINC03815758	0.07058	Drug-like	Low
p38	ZINC03815757	0.0194156	Drug-like	Low
p38	ZINC03815745	0.197766	Drug-like	Low
p38	ZINC03815754	0.227289	Drug-like	Low
p38	ZINC03815757	0.0194156	Drug-like	Low
p38	ZINC03815761	0.097023	Drug-like	Low
p38	ZINC03815776	0.0259771	Drug-like	Low
p38	ZINC03815779	0.0396559	Drug-like	Low
p38	ZINC03815764	0.245921	Drug-like	Low
p38	ZINC03815775	0.296849	Drug-like	Low
p38	ZINC03815782	0.0751068	Drug-like	Low
p38	ZINC03815761	0.097023	Drug-like	Low
p38	ZINC03815776	0.0259771	Drug-like	Low
p38	ZINC03815786	0.195298	Drug-like	Low
p38	ZINC03815764	0.161877	Drug-like	Low
p38	ZINC03815778	0.0832608	Drug-like	Low
p38	ZINC03815778	0.226911	Drug-like	Low
p38	ZINC03815786	0.195298	Drug-like	Low
p38	ZINC03815775	0.296849	Drug-like	Low
p38	ZINC03815786	0.0340679	Drug-like	Low
p38	ZINC03815784	0.0601976	Drug-like	Low
p38	ZINC03815765	0.0900137	Drug-like	Low
p38	ZINC03815769	0.104064	Drug-like	Low
p38	ZINC03815773	0.137392	Drug-like	Low
p38	ZINC03815774	0.0601976	Drug-like	Low
p38	ZINC03815762	0.217195	Drug-like	Low
p38	ZINC03815773	0.225853	Drug-like	Low
p38	ZINC03815754	0.325839	Drug-like	Low
p38	ZINC03815775	0.0675589	Drug-like	Low
p38	ZINC03815769	0.104064	Drug-like	Low
p38	ZINC03815762	0.29537	Drug-like	Low
p38	ZINC03815768	0.310289	Drug-like	Low
p38	ZINC03832067	0.0826564	Drug-like	Low
p38	ZINC03815753	0.226424	Drug-like	Low
p38	ZINC03832044	0.102086	Drug-like	Low
p38	ZINC03832056	0.111908	Drug-like	Low
p38	ZINC03815768	0.216146	Drug-like	Low
p38	ZINC03832052	0.142385	Drug-like	Low
p38	ZINC03815765	0.0900137	Drug-like	Low
p38	ZINC03815785	0.216146	Drug-like	Low
p38	ZINC03832042	0.175925	Drug-like	Low
p38	ZINC03832078	0.0632062	Drug-like	Low
p38	ZINC03832083	0.174563	Drug-like	Low
p38	ZINC03832064	0.0794519	Drug-like	Low
p38	ZINC03832071	0.0826564	Drug-like	Low
p38	ZINC03832090	0.10912	Drug-like	Low
p38	ZINC03832128	0.121375	Drug-like	Low
p38	ZINC03815785	0.295231	Drug-like	Low
p38	ZINC03832116	0.593412	Drug-like	High
p38	ZINC03832170	0.0359808	Drug-like	Low
p38	ZINC03832058	0.0826564	Drug-like	Low
p38	ZINC03832162	0.0826564	Drug-like	Low
p38	ZINC03833992	0.282391	Drug-like	Low
p38	ZINC03832177	0.239955	Drug-like	Low
p38	ZINC03832140	0.10063	Drug-like	Low
p38	ZINC03832156	0.227155	Drug-like	Low
p38	ZINC03832115	0.243127	Drug-like	Low
p38	ZINC03832157	0.0632062	Drug-like	Low
p38	ZINC03833986	0.147751	Drug-like	Low
p38	ZINC03834004	0.14061	Drug-like	Low
p38	ZINC03834008	0.14061	Drug-like	Low
p38	ZINC03832130	0.102086	Drug-like	Low
p38	ZINC03834013	0.0279126	Drug-like	Low
p38	ZINC03832172	0.221416	Drug-like	Low
p38	ZINC03834002	0.0807751	Drug-like	Low
p38	ZINC03834007	0.030864	Drug-like	Low
p38	ZINC03995359	0.0259771	Drug-like	Low
p38	ZINC03995359	0.0259771	Drug-like	Low
p38	ZINC04617910	0.13104	Drug-like	Low
p38	ZINC04617904	0.081093	Drug-like	Low
p38	ZINC04617902	0.179944	Drug-like	Low
p38	ZINC04617904	0.081093	Drug-like	Low
p38	ZINC04617912	0.0259771	Drug-like	Low
p38	ZINC04617902	0.179944	Drug-like	Low
p38	ZINC04617900	0.0651944	Drug-like	Low
p38	ZINC04617912	0.0259771	Drug-like	Low
p38	ZINC04617900	0.0651944	Drug-like	Low
p38	ZINC04617914	0.0194156	Drug-like	Low
p38	ZINC04617915	0.0194156	Drug-like	Low
p38	ZINC04617916	0.07058	Drug-like	Low
p38	ZINC04617910	0.13104	Drug-like	Low
p38	ZINC04617914	0.0194156	Drug-like	Low
p38	ZINC04617898	0.00780214	Drug-like	Low
p38	ZINC04617905	0.155832	Drug-like	Low
p38	ZINC04617917	0.152667	Drug-like	Low
p38	ZINC04617917	0.152667	Drug-like	Low
p38	ZINC04617915	0.0194156	Drug-like	Low
p38	ZINC04617899	0.00780214	Drug-like	Low
p38	ZINC04617916	0.07058	Drug-like	Low
p38	ZINC04617925	0.0396559	Drug-like	Low
p38	ZINC04617919	0.123195	Drug-like	Low
p38	ZINC04617899	0.00780214	Drug-like	Low
p38	ZINC04617928	0.0601976	Drug-like	Low
p38	ZINC04617901	0.205839	Drug-like	Low
p38	ZINC04617928	0.0601976	Drug-like	Low
p38	ZINC04617898	0.00780214	Drug-like	Low
p38	ZINC04617927	0.0751068	Drug-like	Low
p38	ZINC04617901	0.205839	Drug-like	Low
p38	ZINC04617920	0.123195	Drug-like	Low
p38	ZINC04617922	0.0259771	Drug-like	Low
p38	ZINC04617920	0.123195	Drug-like	Low
p38	ZINC04617922	0.0259771	Drug-like	Low
p38	ZINC04617921	0.0601976	Drug-like	Low
p38	ZINC04617927	0.0751068	Drug-like	Low
p38	ZINC04617921	0.0601976	Drug-like	Low
p38	ZINC04628818	0.102086	Drug-like	Low
p38	ZINC04617924	0.226911	Drug-like	Low
p38	ZINC04617919	0.123195	Drug-like	Low
p38	ZINC04617923	0.0074189	Drug-like	Low
p38	ZINC04617923	0.0074189	Drug-like	Low
p38	ZINC04617925	0.0396559	Drug-like	Low
p38	ZINC04628817	0.102086	Drug-like	Low
p38	ZINC04617924	0.226911	Drug-like	Low
p38	ZINC04617905	0.155832	Drug-like	Low
parp	ZINC00006468	0.2778	Drug-like	Low
parp	ZINC00157165	0.0563563	Drug-like	Low
parp	ZINC03832182	0.148195	Drug-like	Low
parp	ZINC00006468	0.293763	Drug-like	Low
parp	ZINC03832178	0.0470007	Drug-like	Low
parp	ZINC03628257	0.142404	Drug-like	Low
parp	ZINC03832180	0.209458	Drug-like	Low
parp	ZINC03832191	0.0966704	Drug-like	Low
parp	ZINC03832185	0.146683	Drug-like	Low
parp	ZINC03832181	0.20325	Drug-like	Low
parp	ZINC03832199	0.152584	Drug-like	Low
parp	ZINC03832192	0.191886	Drug-like	Low
parp	ZINC03832184	0.210521	Drug-like	Low
parp	ZINC03832208	0.0434092	Drug-like	Low
parp	ZINC03832188	0.310991	Drug-like	Low
parp	ZINC03832197	0.116502	Drug-like	Low
parp	ZINC03832187	0.238487	Drug-like	Low
parp	ZINC03832215	0.161257	Drug-like	Low
parp	ZINC03832207	0.00996427	Drug-like	Low
parp	ZINC03832214	0.155469	Drug-like	Low
parp	ZINC03832201	0.253961	Drug-like	Low
parp	ZINC03832209	0.223058	Drug-like	Low
parp	ZINC03832205	0.00996427	Drug-like	Low
parp	ZINC03832202	0.242239	Drug-like	Low
parp	ZINC03832216	0.197032	Drug-like	Low
parp	ZINC03832203	0.206638	Drug-like	Low
parp	ZINC03832211	0.271115	Drug-like	Low
parp	ZINC03832212	0.234748	Drug-like	Low
parp	ZINC03832194	0.20735	Drug-like	Low
parp	ZINC03832206	0.0434092	Drug-like	Low
parp	ZINC03832204	0.152584	Drug-like	Low
pde5	ZINC03977827	0.325385	Drug-like	Low
pde5	ZINC03977827	0.325385	Drug-like	Low
pde5	ZINC03977827	0.334283	Drug-like	Low
pde5	ZINC04199922	0.20625	Drug-like	Low
pde5	ZINC04199929	0.0687945	Drug-like	Low
pde5	ZINC04199929	0.211779	Drug-like	Low
pde5	ZINC04199932	0.573649	Drug-like	High
pde5	ZINC04199929	0.230019	Drug-like	Low
pde5	ZINC04199929	0.230019	Drug-like	Low
pde5	ZINC03973126	0.381133	Drug-like	Low
pde5	ZINC04199929	0.230019	Drug-like	Low
pde5	ZINC01659942	0.0844961	Drug-like	Low
pde5	ZINC04199922	0.20625	Drug-like	Low
pde5	ZINC04199920	0.235429	Drug-like	Low
pde5	ZINC00538404	0.588385	Drug-like	High
pde5	ZINC04199920	0.202489	Drug-like	Low
pde5	ZINC03998803	0.314829	Drug-like	Low
pde5	ZINC04199933	0.158796	Drug-like	Low
pde5	ZINC04199927	0.308632	Drug-like	Low
pde5	ZINC04199924	0.014318	Drug-like	Low
pde5	ZINC03792330	0.00252506	Drug-like	Low
pde5	ZINC00588020	0.0477244	Drug-like	Low
pde5	ZINC03824369	0.0615669	Drug-like	Low
pde5	ZINC04199923	0.353505	Drug-like	Low
pde5	ZINC03802172	0.105021	Drug-like	Low
pde5	ZINC01487393	0.407681	Drug-like	Low
pde5	ZINC04199920	0.156881	Drug-like	Low
pde5	ZINC04199925	0.0842469	Drug-like	Low
pde5	ZINC04199924	0.014318	Drug-like	Low
pde5	ZINC04199935	0.283703	Drug-like	Low
pde5	ZINC04199923	0.353505	Drug-like	Low
pde5	ZINC04199939	0.0116891	Drug-like	Low
pde5	ZINC03831447	0.201456	Drug-like	Low
pde5	ZINC04199934	0.0225618	Drug-like	Low
pde5	ZINC04199927	0.308632	Drug-like	Low
pde5	ZINC04199948	0.231786	Drug-like	Low
pde5	ZINC04199925	0.0842469	Drug-like	Low
pde5	ZINC04642455	0.485784	Drug-like	Low
pde5	ZINC04642455	0.485784	Drug-like	Low
pde5	ZINC04199947	0.0617813	Drug-like	Low
pde5	ZINC04199926	0.072412	Drug-like	Low
pde5	ZINC00593368	0.282258	Drug-like	Low
[truncated: 460 more rows]

## Sheet: decoys-drug-like
Target	ID	Score	Class	Prob.
ace	ZINC00418617	0.0326629	Drug-like	Low
ace	ZINC00067498	0.317133	Drug-like	Low
ace	ZINC00419039	0.191347	Drug-like	Low
ace	ZINC00105410	0.17705	Drug-like	Low
ace	ZINC00202471	0.0562333	Drug-like	Low
ace	ZINC00003015	0.0467421	Drug-like	Low
ace	ZINC00419245	0.252645	Drug-like	Low
ace	ZINC00419159	0.252645	Drug-like	Low
ace	ZINC00416719	0.00957983	Drug-like	Low
ace	ZINC00202467	0.0562333	Drug-like	Low
ace	ZINC00033334	0.14934	Drug-like	Low
ace	ZINC00416578	0.230992	Drug-like	Low
ace	ZINC00419051	0.216864	Drug-like	Low
ace	ZINC00326157	0.0655494	Drug-like	Low
ace	ZINC00326163	0.0740156	Drug-like	Low
ace	ZINC00419259	0.255506	Drug-like	Low
ace	ZINC00416832	0.048327	Drug-like	Low
ace	ZINC00089910	0.343997	Drug-like	Low
ace	ZINC00375139	0.063348	Drug-like	Low
ace	ZINC00089874	0.317616	Drug-like	Low
ace	ZINC00062435	0.0758958	Drug-like	Low
ace	ZINC00412457	0.144964	Drug-like	Low
ace	ZINC00009202	0.178966	Drug-like	Low
ace	ZINC00344564	0.252913	Drug-like	Low
ace	ZINC00419154	0.150253	Drug-like	Low
ace	ZINC00067501	0.317133	Drug-like	Low
ace	ZINC00083818	0.255969	Drug-like	Low
ace	ZINC00326554	0.0921823	Drug-like	Low
ace	ZINC00072422	0.179999	Drug-like	Low
ace	ZINC00324189	0.021688	Drug-like	Low
ace	ZINC00326170	0.0655494	Drug-like	Low
ace	ZINC00168679	0.548902	Drug-like	High
ace	ZINC00107874	0.104782	Drug-like	Low
ace	ZINC00382800	0.0714085	Drug-like	Low
ace	ZINC00410679	0.135908	Drug-like	Low
ace	ZINC00003662	0.75548	Drug-like	High
ace	ZINC00326099	0.0369966	Drug-like	Low
ace	ZINC00086904	0.364019	Drug-like	Low
ace	ZINC00107068	0.199278	Drug-like	Low
ace	ZINC00089832	0.220814	Drug-like	Low
ace	ZINC00273529	0.382146	Drug-like	Low
ace	ZINC00082060	0.150886	Drug-like	Low
ace	ZINC00412458	0.144964	Drug-like	Low
ace	ZINC00360365	0.340446	Drug-like	Low
ace	ZINC00062436	0.0758958	Drug-like	Low
ace	ZINC00089825	0.286424	Drug-like	Low
ace	ZINC00419620	0.163362	Drug-like	Low
ace	ZINC00419288	0.252645	Drug-like	Low
ace	ZINC00419278	0.252645	Drug-like	Low
ace	ZINC00420965	0.18635	Drug-like	Low
ace	ZINC00423021	0.436607	Drug-like	Low
ace	ZINC00420479	0.200635	Drug-like	Low
ace	ZINC00422014	0.133958	Drug-like	Low
ace	ZINC00386460	0.0892591	Drug-like	Low
ace	ZINC00424869	0.175644	Drug-like	Low
ace	ZINC00421567	0.170283	Drug-like	Low
ace	ZINC00424871	0.175644	Drug-like	Low
ace	ZINC00422256	0.203289	Drug-like	Low
ace	ZINC00420707	0.0489697	Drug-like	Low
ace	ZINC00541521	0.25264	Drug-like	Low
ace	ZINC00498511	0.328419	Drug-like	Low
ace	ZINC00537576	0.0830423	Drug-like	Low
ace	ZINC00539683	0.0879069	Drug-like	Low
ace	ZINC00571039	0.293144	Drug-like	Low
ace	ZINC00420510	0.0879258	Drug-like	Low
ace	ZINC00421340	0.0468892	Drug-like	Low
ace	ZINC00419626	0.134633	Drug-like	Low
ace	ZINC00422097	0.118585	Drug-like	Low
ace	ZINC00421574	0.115411	Drug-like	Low
ace	ZINC00496243	0.359603	Drug-like	Low
ace	ZINC00510176	0.155447	Drug-like	Low
ace	ZINC00420614	0.200635	Drug-like	Low
ace	ZINC00420580	0.200635	Drug-like	Low
ace	ZINC00422468	0.181852	Drug-like	Low
ace	ZINC00539684	0.0879069	Drug-like	Low
ace	ZINC00468137	0.148388	Drug-like	Low
ace	ZINC00422054	0.114231	Drug-like	Low
ace	ZINC00424870	0.175644	Drug-like	Low
ace	ZINC00421421	0.160825	Drug-like	Low
ace	ZINC00420955	0.100323	Drug-like	Low
ace	ZINC00540639	0.083758	Drug-like	Low
ace	ZINC00468137	0.0488784	Drug-like	Low
ace	ZINC00538872	0.218105	Drug-like	Low
ace	ZINC00524985	0.065446	Drug-like	Low
ace	ZINC00496243	0.270637	Drug-like	Low
ace	ZINC00421600	0.0303147	Drug-like	Low
ace	ZINC00420707	0.0489697	Drug-like	Low
ace	ZINC00602375	0.124552	Drug-like	Low
ace	ZINC00420634	0.145094	Drug-like	Low
ace	ZINC00613281	0.111376	Drug-like	Low
ace	ZINC00540205	0.00646686	Drug-like	Low
ace	ZINC00544608	0.00914023	Drug-like	Low
ace	ZINC00610255	0.302539	Drug-like	Low
ace	ZINC00543281	0.187916	Drug-like	Low
ace	ZINC00536933	0.283162	Drug-like	Low
ace	ZINC00454623	0.52373	Drug-like	High
ace	ZINC00538768	0.0805238	Drug-like	Low
ace	ZINC00424872	0.175644	Drug-like	Low
ace	ZINC00541471	0.0598629	Drug-like	Low
ace	ZINC00808160	0.0539636	Drug-like	Low
ace	ZINC00547939	0.0661334	Drug-like	Low
ace	ZINC00808159	0.0539636	Drug-like	Low
ace	ZINC00808161	0.0539636	Drug-like	Low
ace	ZINC00622456	0.0687105	Drug-like	Low
ace	ZINC01077063	0.0605403	Drug-like	Low
ace	ZINC00468137	0.0488784	Drug-like	Low
ace	ZINC01066642	0.460194	Drug-like	Low
ace	ZINC01122676	0.0462898	Drug-like	Low
ace	ZINC01122676	0.254333	Drug-like	Low
ace	ZINC01122676	0.254333	Drug-like	Low
ace	ZINC01050797	0.0240845	Drug-like	Low
ace	ZINC01443612	0.159484	Drug-like	Low
ace	ZINC01443612	0.0938171	Drug-like	Low
ace	ZINC00813601	0.395748	Drug-like	Low
ace	ZINC01414582	0.189714	Drug-like	Low
ace	ZINC01147567	0.396504	Drug-like	Low
ace	ZINC01509623	0.211343	Drug-like	Low
ace	ZINC01496539	0.2042	Drug-like	Low
ace	ZINC01535872	0.44945	Drug-like	Low
ace	ZINC01535875	0.0859744	Drug-like	Low
ace	ZINC00904437	0.106526	Drug-like	Low
ace	ZINC01496564	0.0406677	Drug-like	Low
ace	ZINC01535876	0.129722	Drug-like	Low
ace	ZINC00998160	0.165216	Drug-like	Low
ace	ZINC01530711	0.558327	Drug-like	High
ace	ZINC01326611	0.193332	Drug-like	Low
ace	ZINC01061869	0.195801	Drug-like	Low
ace	ZINC01483276	0.213083	Drug-like	Low
ace	ZINC00808158	0.0539636	Drug-like	Low
ace	ZINC01298539	0.273804	Drug-like	Low
ace	ZINC01537488	0.371511	Drug-like	Low
ace	ZINC00904439	0.106526	Drug-like	Low
ace	ZINC01443612	0.159484	Drug-like	Low
ace	ZINC01544959	0.169617	Drug-like	Low
ace	ZINC01301218	0.395748	Drug-like	Low
ace	ZINC01493282	0.331937	Drug-like	Low
ace	ZINC01544958	0.212993	Drug-like	Low
ace	ZINC01541817	0.345959	Drug-like	Low
ace	ZINC01661265	0.157723	Drug-like	Low
ace	ZINC01661266	0.153907	Drug-like	Low
ace	ZINC01535879	0.570579	Drug-like	High
ace	ZINC01529246	0.063635	Drug-like	Low
ace	ZINC01576179	0.436684	Drug-like	Low
ace	ZINC01666073	0.434555	Drug-like	Low
ace	ZINC01663962	0.0250327	Drug-like	Low
ace	ZINC01550454	0.353744	Drug-like	Low
ace	ZINC01557190	0.0346593	Drug-like	Low
ace	ZINC01576183	0.448958	Drug-like	Low
ace	ZINC01575531	0.0372319	Drug-like	Low
ace	ZINC01748613	0.337308	Drug-like	Low
ace	ZINC01575969	0.0878979	Drug-like	Low
ace	ZINC01905201	0.575551	Drug-like	High
ace	ZINC01576054	0.229672	Drug-like	Low
ace	ZINC01664712	0.0521688	Drug-like	Low
ace	ZINC01840345	0.0538988	Drug-like	Low
ace	ZINC01653630	0.188954	Drug-like	Low
ace	ZINC01792778	0.188729	Drug-like	Low
ace	ZINC01705150	0.163102	Drug-like	Low
ace	ZINC01795269	0.169077	Drug-like	Low
ace	ZINC01653630	0.00762788	Drug-like	Low
ace	ZINC01653630	0.0167996	Drug-like	Low
ace	ZINC01536333	0.148939	Drug-like	Low
ace	ZINC01743954	0.0230592	Drug-like	Low
ace	ZINC01653630	0.00762788	Drug-like	Low
ace	ZINC01668563	0.266603	Drug-like	Low
ace	ZINC01664993	0.100897	Drug-like	Low
ace	ZINC01795301	0.251958	Drug-like	Low
ace	ZINC01628895	0.229672	Drug-like	Low
ace	ZINC01750406	0.443508	Drug-like	Low
ace	ZINC01892777	0.203022	Drug-like	Low
ace	ZINC01839341	0.23864	Drug-like	Low
ace	ZINC01750414	0.250027	Drug-like	Low
ace	ZINC01750412	0.378905	Drug-like	Low
ace	ZINC01750424	0.396358	Drug-like	Low
ace	ZINC01750422	0.396358	Drug-like	Low
ace	ZINC02020159	0.148875	Drug-like	Low
ace	ZINC01750392	0.457246	Drug-like	Low
ace	ZINC02097176	0.0022363	Drug-like	Low
ace	ZINC01653630	0.188954	Drug-like	Low
ace	ZINC01750420	0.396358	Drug-like	Low
ace	ZINC01890760	0.42727	Drug-like	Low
ace	ZINC01922522	0.218304	Drug-like	Low
ace	ZINC01750389	0.394062	Drug-like	Low
ace	ZINC02100772	0.479148	Drug-like	Low
ace	ZINC02096710	0.464584	Drug-like	Low
ace	ZINC02104066	0.340623	Drug-like	Low
ace	ZINC02107137	0.148098	Drug-like	Low
ace	ZINC02107135	0.148098	Drug-like	Low
ace	ZINC02102367	0.300949	Drug-like	Low
ace	ZINC02098319	0.266279	Drug-like	Low
ace	ZINC02094109	0.310958	Drug-like	Low
ace	ZINC02108680	0.251654	Drug-like	Low
ace	ZINC02097882	0.369992	Drug-like	Low
ace	ZINC02108761	0.332001	Drug-like	Low
ace	ZINC02106384	0.361355	Drug-like	Low
ace	ZINC02087529	0.317012	Drug-like	Low
ace	ZINC02112709	0.220309	Drug-like	Low
ace	ZINC02112727	0.160792	Drug-like	Low
ace	ZINC02099358	0.428425	Drug-like	Low
ace	ZINC02004560	0.117298	Drug-like	Low
ace	ZINC02097069	0.076801	Drug-like	Low
ace	ZINC02102052	0.21357	Drug-like	Low
ace	ZINC02112725	0.160792	Drug-like	Low
ace	ZINC02102403	0.270649	Drug-like	Low
ace	ZINC02097677	0.284489	Drug-like	Low
ace	ZINC02113036	0.180678	Drug-like	Low
ace	ZINC02097749	0.232479	Drug-like	Low
ace	ZINC02102526	0.195212	Drug-like	Low
ace	ZINC02106758	0.323795	Drug-like	Low
ace	ZINC02103803	0.339846	Drug-like	Low
ace	ZINC02110249	0.190296	Drug-like	Low
ace	ZINC02107060	0.261113	Drug-like	Low
ace	ZINC02113931	0.503148	Drug-like	High
ace	ZINC02112961	0.175954	Drug-like	Low
ace	ZINC02113407	0.340802	Drug-like	Low
ace	ZINC02112647	0.357995	Drug-like	Low
ace	ZINC02113399	0.389192	Drug-like	Low
ace	ZINC02107798	0.422602	Drug-like	Low
ace	ZINC02107059	0.261113	Drug-like	Low
ace	ZINC02108678	0.251654	Drug-like	Low
ace	ZINC02110251	0.190296	Drug-like	Low
ace	ZINC02115624	0.515876	Drug-like	High
ace	ZINC02106626	0.413533	Drug-like	Low
ace	ZINC02111228	0.256749	Drug-like	Low
ace	ZINC02116933	0.348825	Drug-like	Low
ace	ZINC02114508	0.227831	Drug-like	Low
ace	ZINC02012855	0.14964	Drug-like	Low
ace	ZINC02118024	0.271702	Drug-like	Low
ace	ZINC02117351	0.427201	Drug-like	Low
ace	ZINC02113982	0.257926	Drug-like	Low
ace	ZINC02113288	0.428363	Drug-like	Low
ace	ZINC02103800	0.476414	Drug-like	Low
ace	ZINC02118638	0.385852	Drug-like	Low
ace	ZINC02113038	0.180678	Drug-like	Low
ace	ZINC02114515	0.360077	Drug-like	Low
ace	ZINC02116962	0.365061	Drug-like	Low
ace	ZINC02120005	0.15903	Drug-like	Low
ace	ZINC02117586	0.193934	Drug-like	Low
ace	ZINC02120003	0.15903	Drug-like	Low
ace	ZINC02120903	0.391263	Drug-like	Low
ace	ZINC02120847	0.393921	Drug-like	Low
ace	ZINC02117638	0.453932	Drug-like	Low
ace	ZINC02123730	0.136371	Drug-like	Low
ace	ZINC02125144	0.240659	Drug-like	Low
ace	ZINC02120920	0.16993	Drug-like	Low
ace	ZINC02118151	0.314261	Drug-like	Low
ace	ZINC02122472	0.261011	Drug-like	Low
ace	ZINC02117658	0.463186	Drug-like	Low
ace	ZINC02123097	0.503148	Drug-like	High
ace	ZINC02125812	0.388956	Drug-like	Low
ace	ZINC02116961	0.365061	Drug-like	Low
ace	ZINC02117590	0.193934	Drug-like	Low
ace	ZINC02121917	0.313082	Drug-like	Low
ace	ZINC02118087	0.293078	Drug-like	Low
ace	ZINC02118150	0.314261	Drug-like	Low
ace	ZINC02126076	0.296189	Drug-like	Low
ace	ZINC02123623	0.275271	Drug-like	Low
ace	ZINC02126838	0.132002	Drug-like	Low
ace	ZINC02124477	0.216941	Drug-like	Low
ace	ZINC02120918	0.16993	Drug-like	Low
ace	ZINC02123729	0.136371	Drug-like	Low
ace	ZINC02118733	0.371553	Drug-like	Low
ace	ZINC02125904	0.456015	Drug-like	Low
ace	ZINC02123445	0.137016	Drug-like	Low
ace	ZINC02122993	0.417143	Drug-like	Low
ace	ZINC02125237	0.28997	Drug-like	Low
ace	ZINC02127112	0.0742357	Drug-like	Low
ace	ZINC02125338	0.218253	Drug-like	Low
ace	ZINC02127268	0.132002	Drug-like	Low
ace	ZINC02127475	0.104871	Drug-like	Low
ace	ZINC02126784	0.148875	Drug-like	Low
ace	ZINC02127283	0.183275	Drug-like	Low
ace	ZINC02126668	0.0880865	Drug-like	Low
ace	ZINC02127962	0.283605	Drug-like	Low
ace	ZINC02120425	0.382325	Drug-like	Low
ace	ZINC02127183	0.120738	Drug-like	Low
ace	ZINC02118875	0.0193852	Drug-like	Low
ace	ZINC02122668	0.423132	Drug-like	Low
ace	ZINC02124195	0.335704	Drug-like	Low
ace	ZINC02128224	0.145446	Drug-like	Low
ace	ZINC02127952	0.12539	Drug-like	Low
ace	ZINC02128375	0.0123994	Drug-like	Low
ace	ZINC02123873	0.230415	Drug-like	Low
ace	ZINC02123443	0.137016	Drug-like	Low
ace	ZINC02130472	0.141333	Drug-like	Low
ace	ZINC02125236	0.28997	Drug-like	Low
ace	ZINC02127173	0.219787	Drug-like	Low
ace	ZINC02128416	0.105133	Drug-like	Low
ace	ZINC02127903	0.0584701	Drug-like	Low
ace	ZINC02128122	0.148219	Drug-like	Low
ace	ZINC02128370	0.0682466	Drug-like	Low
ace	ZINC02129089	0.28256	Drug-like	Low
ace	ZINC02129741	0.115043	Drug-like	Low
ace	ZINC02129245	0.269393	Drug-like	Low
ace	ZINC02129748	0.118614	Drug-like	Low
ace	ZINC02127171	0.219787	Drug-like	Low
ace	ZINC02126807	0.469419	Drug-like	Low
ace	ZINC02129839	0.127543	Drug-like	Low
ace	ZINC02129278	0.0740751	Drug-like	Low
ace	ZINC02128415	0.105133	Drug-like	Low
ace	ZINC02130017	0.130346	Drug-like	Low
ace	ZINC02130211	0.242154	Drug-like	Low
ace	ZINC02130333	0.190008	Drug-like	Low
ace	ZINC02130707	0.237219	Drug-like	Low
ace	ZINC02130687	0.0487567	Drug-like	Low
ace	ZINC02128694	0.193157	Drug-like	Low
ace	ZINC02131078	0.325066	Drug-like	Low
ace	ZINC02128553	0.317342	Drug-like	Low
ace	ZINC02131319	0.202901	Drug-like	Low
ace	ZINC02130619	0.288105	Drug-like	Low
ace	ZINC02130392	0.0886429	Drug-like	Low
ace	ZINC02130166	0.0413397	Drug-like	Low
ace	ZINC02129275	0.0740751	Drug-like	Low
ace	ZINC02130600	0.338067	Drug-like	Low
ace	ZINC02130907	0.0594745	Drug-like	Low
ace	ZINC02131402	0.216968	Drug-like	Low
ace	ZINC02131743	0.162347	Drug-like	Low
ace	ZINC02133244	0.211497	Drug-like	Low
ace	ZINC02128692	0.193157	Drug-like	Low
ace	ZINC02133009	0.197141	Drug-like	Low
ace	ZINC02133489	0.190008	Drug-like	Low
ace	ZINC02131365	0.112425	Drug-like	Low
ace	ZINC02131678	0.0789035	Drug-like	Low
ace	ZINC02131417	0.0363375	Drug-like	Low
ace	ZINC02131740	0.0810506	Drug-like	Low
ace	ZINC02131937	0.118991	Drug-like	Low
ace	ZINC02130731	0.32807	Drug-like	Low
ace	ZINC02134742	0.249426	Drug-like	Low
ace	ZINC02134382	0.358784	Drug-like	Low
ace	ZINC02131708	0.0420126	Drug-like	Low
ace	ZINC02133434	0.25207	Drug-like	Low
ace	ZINC02132171	0.130346	Drug-like	Low
ace	ZINC02131509	0.27614	Drug-like	Low
ace	ZINC02135145	0.297406	Drug-like	Low
ace	ZINC02130427	0.457778	Drug-like	Low
ace	ZINC02131608	0.256956	Drug-like	Low
ace	ZINC02134893	0.158695	Drug-like	Low
ace	ZINC02130980	0.163382	Drug-like	Low
ace	ZINC02134794	0.159333	Drug-like	Low
ace	ZINC02131742	0.0810506	Drug-like	Low
ace	ZINC02136320	0.0940934	Drug-like	Low
ace	ZINC02132146	0.330863	Drug-like	Low
ace	ZINC02133390	0.25776	Drug-like	Low
ace	ZINC02132052	0.0539346	Drug-like	Low
ace	ZINC02135227	0.310221	Drug-like	Low
ace	ZINC02136226	0.169269	Drug-like	Low
ace	ZINC02131032	0.153504	Drug-like	Low
ace	ZINC02134989	0.320686	Drug-like	Low
ace	ZINC02132054	0.0539346	Drug-like	Low
ace	ZINC02135682	0.0488937	Drug-like	Low
ace	ZINC02136588	0.0962855	Drug-like	Low
ace	ZINC02136482	0.148875	Drug-like	Low
ace	ZINC02137694	0.273432	Drug-like	Low
ace	ZINC02136711	0.00225503	Drug-like	Low
ace	ZINC02136438	0.380045	Drug-like	Low
ace	ZINC02136663	0.225715	Drug-like	Low
ace	ZINC02136901	0.170479	Drug-like	Low
ace	ZINC02136641	0.193431	Drug-like	Low
ace	ZINC02136823	0.0962855	Drug-like	Low
ace	ZINC02136336	0.0363375	Drug-like	Low
ace	ZINC02137799	0.354109	Drug-like	Low
ace	ZINC02137886	0.107331	Drug-like	Low
ace	ZINC02152491	0.142404	Drug-like	Low
ace	ZINC02155167	0.00423377	Drug-like	Low
ace	ZINC02135639	0.00668507	Drug-like	Low
ace	ZINC02156610	0.00423377	Drug-like	Low
ace	ZINC02151851	0.0810308	Drug-like	Low
ace	ZINC02155456	0.142404	Drug-like	Low
ace	ZINC02138495	0.0139253	Drug-like	Low
ace	ZINC02137997	0.148875	Drug-like	Low
ace	ZINC02137363	0.362903	Drug-like	Low
ace	ZINC02155428	0.374156	Drug-like	Low
ace	ZINC02138586	0.00225503	Drug-like	Low
ace	ZINC02153171	0.300949	Drug-like	Low
ace	ZINC02165013	0.155984	Drug-like	Low
ace	ZINC02133763	0.18511	Drug-like	Low
ace	ZINC02158399	0.317048	Drug-like	Low
ace	ZINC02151482	0.558327	Drug-like	High
ace	ZINC02190401	0.130033	Drug-like	Low
ace	ZINC02137889	0.282643	Drug-like	Low
ace	ZINC02160084	0.515876	Drug-like	High
ace	ZINC02157404	0.408561	Drug-like	Low
ace	ZINC02158520	0.115182	Drug-like	Low
ace	ZINC02138901	0.0789035	Drug-like	Low
ace	ZINC02160783	0.0789035	Drug-like	Low
ace	ZINC02160768	0.255768	Drug-like	Low
ace	ZINC02158521	0.115182	Drug-like	Low
ace	ZINC02157489	0.293725	Drug-like	Low
ace	ZINC02140341	0.436385	Drug-like	Low
ace	ZINC02198778	0.0863477	Drug-like	Low
ace	ZINC02138530	0.0742357	Drug-like	Low
ace	ZINC02159392	0.340033	Drug-like	Low
ace	ZINC02161048	0.27321	Drug-like	Low
ace	ZINC02160002	0.313082	Drug-like	Low
ace	ZINC02147306	0.389683	Drug-like	Low
ace	ZINC02195091	0.169873	Drug-like	Low
ace	ZINC02197800	0.0444892	Drug-like	Low
ace	ZINC02154596	0.338067	Drug-like	Low
ace	ZINC02145743	0.025129	Drug-like	Low
ace	ZINC02144692	0.58568	Drug-like	High
ace	ZINC02145747	0.025129	Drug-like	Low
ace	ZINC02199786	0.187741	Drug-like	Low
ace	ZINC02160861	0.100256	Drug-like	Low
ace	ZINC02159855	0.406617	Drug-like	Low
ace	ZINC02161186	0.344783	Drug-like	Low
ace	ZINC02159215	0.266279	Drug-like	Low
ace	ZINC02161240	0.254763	Drug-like	Low
ace	ZINC02160777	0.244241	Drug-like	Low
ace	ZINC02258906	0.336376	Drug-like	Low
ace	ZINC02160864	0.118991	Drug-like	Low
ace	ZINC02200834	0.167702	Drug-like	Low
ace	ZINC02211586	0.269214	Drug-like	Low
ace	ZINC02160990	0.170479	Drug-like	Low
ace	ZINC02194611	0.181222	Drug-like	Low
ace	ZINC02218109	0.111966	Drug-like	Low
ace	ZINC02202399	0.36287	Drug-like	Low
ace	ZINC02218110	0.111966	Drug-like	Low
ace	ZINC02250663	0.590513	Drug-like	High
ace	ZINC02215586	0.244874	Drug-like	Low
ace	ZINC02311216	0.218858	Drug-like	Low
ace	ZINC02242352	0.106228	Drug-like	Low
ace	ZINC02229788	0.0639137	Drug-like	Low
ace	ZINC02311217	0.218858	Drug-like	Low
ace	ZINC02221459	0.048341	Drug-like	Low
ace	ZINC02275583	0.565482	Drug-like	High
ace	ZINC02215517	0.108022	Drug-like	Low
ace	ZINC02287437	0.188906	Drug-like	Low
ace	ZINC02203201	0.167401	Drug-like	Low
ace	ZINC02202401	0.36287	Drug-like	Low
ace	ZINC02321607	0.187087	Drug-like	Low
ace	ZINC02280610	0.0319548	Drug-like	Low
ace	ZINC02235626	0.01401	Drug-like	Low
ace	ZINC02328411	0.127554	Drug-like	Low
ace	ZINC02337614	0.132336	Drug-like	Low
ace	ZINC02331845	0.108022	Drug-like	Low
ace	ZINC02160919	0.325816	Drug-like	Low
ace	ZINC02229092	0.237615	Drug-like	Low
ace	ZINC02280611	0.0319548	Drug-like	Low
ace	ZINC02212736	0.01401	Drug-like	Low
ace	ZINC02350989	0.148212	Drug-like	Low
ace	ZINC02351375	0.143072	Drug-like	Low
ace	ZINC02389632	0.424198	Drug-like	Low
ace	ZINC02403062	0.245454	Drug-like	Low
ace	ZINC02229786	0.0639137	Drug-like	Low
ace	ZINC02350583	0.243831	Drug-like	Low
ace	ZINC02337612	0.132336	Drug-like	Low
ace	ZINC02400101	0.278088	Drug-like	Low
ace	ZINC02367235	0.274314	Drug-like	Low
ace	ZINC02417420	0.256819	Drug-like	Low
ace	ZINC02411777	0.250387	Drug-like	Low
ace	ZINC02357332	0.324289	Drug-like	Low
ace	ZINC02417922	0.0782177	Drug-like	Low
ace	ZINC02358865	0.0540719	Drug-like	Low
ace	ZINC02321606	0.187087	Drug-like	Low
ace	ZINC02412337	0.0782177	Drug-like	Low
ace	ZINC02407659	0.298223	Drug-like	Low
ace	ZINC02310495	0.0529737	Drug-like	Low
ace	ZINC02375807	0.0605133	Drug-like	Low
ace	ZINC02354414	0.287517	Drug-like	Low
ace	ZINC02328310	0.147373	Drug-like	Low
ace	ZINC02340396	0.241379	Drug-like	Low
ace	ZINC02364567	0.19266	Drug-like	Low
ace	ZINC02387116	0.487239	Drug-like	Low
ace	ZINC02434840	0.0782177	Drug-like	Low
ace	ZINC02428542	0.285429	Drug-like	Low
ace	ZINC02342060	0.42229	Drug-like	Low
ace	ZINC02416367	0.25264	Drug-like	Low
ace	ZINC02440001	0.0783322	Drug-like	Low
ace	ZINC02433022	0.168798	Drug-like	Low
ace	ZINC02358866	0.0540719	Drug-like	Low
ace	ZINC02430883	0.19266	Drug-like	Low
ace	ZINC02356859	0.379316	Drug-like	Low
ace	ZINC02365593	0.0833435	Drug-like	Low
ace	ZINC02348458	0.415077	Drug-like	Low
ace	ZINC02448771	0.183304	Drug-like	Low
ace	ZINC02365415	0.085951	Drug-like	Low
ace	ZINC02387115	0.379714	Drug-like	Low
ace	ZINC02438341	0.285751	Drug-like	Low
ace	ZINC02432504	0.287488	Drug-like	Low
ace	ZINC02440058	0.220214	Drug-like	Low
ace	ZINC02444907	0.0444892	Drug-like	Low
ace	ZINC02461734	0.00728311	Drug-like	Low
ace	ZINC02431335	0.288649	Drug-like	Low
ace	ZINC02440057	0.220214	Drug-like	Low
ace	ZINC02341140	0.457709	Drug-like	Low
ace	ZINC02439473	0.445768	Drug-like	Low
ace	ZINC02456541	0.483671	Drug-like	Low
ace	ZINC02439338	0.216932	Drug-like	Low
ace	ZINC02499410	0.0170158	Drug-like	Low
ace	ZINC02449324	0.0605403	Drug-like	Low
ace	ZINC02457434	0.42104	Drug-like	Low
ace	ZINC02432433	0.01401	Drug-like	Low
ace	ZINC02456498	0.300257	Drug-like	Low
ace	ZINC02435292	0.386527	Drug-like	Low
ace	ZINC02456259	0.367407	Drug-like	Low
ace	ZINC02486376	0.167878	Drug-like	Low
ace	ZINC02557491	0.129618	Drug-like	Low
ace	ZINC02484853	0.182094	Drug-like	Low
ace	ZINC02527661	0.00926769	Drug-like	Low
ace	ZINC02573111	0.516981	Drug-like	High
ace	ZINC02456233	0.367407	Drug-like	Low
ace	ZINC02527662	0.0138384	Drug-like	Low
ace	ZINC02486374	0.265573	Drug-like	Low
ace	ZINC02463844	0.094753	Drug-like	Low
ace	ZINC02435293	0.386527	Drug-like	Low
ace	ZINC02557490	0.385593	Drug-like	Low
ace	ZINC02456543	0.483671	Drug-like	Low
ace	ZINC02499406	0.0456229	Drug-like	Low
ace	ZINC02561167	0.485228	Drug-like	Low
ace	ZINC02503027	0.371511	Drug-like	Low
ace	ZINC02439540	0.430644	Drug-like	Low
ace	ZINC02452327	0.0557566	Drug-like	Low
ace	ZINC02559992	0.393656	Drug-like	Low
ace	ZINC02503026	0.371511	Drug-like	Low
ace	ZINC02537187	0.170202	Drug-like	Low
ace	ZINC02442966	0.01401	Drug-like	Low
ace	ZINC02523111	0.0217875	Drug-like	Low
ace	ZINC02484855	0.182094	Drug-like	Low
ace	ZINC02601726	0.18486	Drug-like	Low
ace	ZINC02503028	0.371511	Drug-like	Low
ace	ZINC02593953	0.246275	Drug-like	Low
ace	ZINC02477405	0.134631	Drug-like	Low
ace	ZINC02521491	0.272696	Drug-like	Low
ace	ZINC02453425	0.0557566	Drug-like	Low
ace	ZINC02601729	0.300748	Drug-like	Low
ace	ZINC02601733	0.18486	Drug-like	Low
ace	ZINC02530787	0.0658021	Drug-like	Low
ace	ZINC02456282	0.367407	Drug-like	Low
ace	ZINC02601728	0.525332	Drug-like	High
ace	ZINC02466823	0.468574	Drug-like	Low
ace	ZINC02620172	0.0673885	Drug-like	Low
ace	ZINC02617871	0.235268	Drug-like	Low
ace	ZINC02617870	0.235268	Drug-like	Low
ace	ZINC02679885	0.220448	Drug-like	Low
ace	ZINC02572690	0.232761	Drug-like	Low
ace	ZINC02581756	0.0661085	Drug-like	Low
ace	ZINC02497318	0.145009	Drug-like	Low
ace	ZINC02679882	0.141792	Drug-like	Low
ace	ZINC02679884	0.220448	Drug-like	Low
ace	ZINC02645088	0.134451	Drug-like	Low
ace	ZINC02619230	0.236363	Drug-like	Low
ace	ZINC02645407	0.0863661	Drug-like	Low
ace	ZINC02644404	0.0190404	Drug-like	Low
ace	ZINC02625399	0.00502357	Drug-like	Low
ace	ZINC02656340	0.0752069	Drug-like	Low
ace	ZINC02726168	0.207644	Drug-like	Low
ace	ZINC02645408	0.0863661	Drug-like	Low
ace	ZINC02745377	0.213618	Drug-like	Low
ace	ZINC02668817	0.0994682	Drug-like	Low
ace	ZINC02679873	0.380519	Drug-like	Low
ace	ZINC02713783	0.306076	Drug-like	Low
ace	ZINC02744830	0.165603	Drug-like	Low
ace	ZINC02774200	0.270225	Drug-like	Low
ace	ZINC02731603	0.0215414	Drug-like	Low
ace	ZINC02636829	0.229559	Drug-like	Low
ace	ZINC02725853	0.247525	Drug-like	Low
ace	ZINC02641241	0.207183	Drug-like	Low
ace	ZINC02626837	0.231383	Drug-like	Low
ace	ZINC02760168	0.395219	Drug-like	Low
ace	ZINC02738764	0.213618	Drug-like	Low
ace	ZINC02649631	0.00494452	Drug-like	Low
ace	ZINC02623086	0.324367	Drug-like	Low
ace	ZINC02623742	0.0310912	Drug-like	Low
ace	ZINC02761481	0.331287	Drug-like	Low
ace	ZINC02760169	0.395219	Drug-like	Low
ace	ZINC02728565	0.351819	Drug-like	Low
ace	ZINC02755700	0.136043	Drug-like	Low
ace	ZINC02785627	0.24111	Drug-like	Low
ace	ZINC02843257	0.179746	Drug-like	Low
ace	ZINC02748151	0.171857	Drug-like	Low
ace	ZINC02898620	0.136347	Drug-like	Low
ace	ZINC02777568	0.0486152	Drug-like	Low
ace	ZINC02858270	0.296747	Drug-like	Low
ace	ZINC02899055	0.481689	Drug-like	Low
ace	ZINC02862280	0.131425	Drug-like	Low
ace	ZINC02902767	0.251606	Drug-like	Low
ace	ZINC02771003	0.0732728	Drug-like	Low
ace	ZINC02636828	0.229559	Drug-like	Low
ace	ZINC02856907	0.413533	Drug-like	Low
ace	ZINC02879536	0.117163	Drug-like	Low
ace	ZINC02830983	0.477481	Drug-like	Low
ace	ZINC02861552	0.148772	Drug-like	Low
ace	ZINC02858576	0.31065	Drug-like	Low
ace	ZINC02856905	0.413533	Drug-like	Low
ace	ZINC02644405	0.0190404	Drug-like	Low
ace	ZINC02956395	0.322106	Drug-like	Low
ace	ZINC02832691	0.0803714	Drug-like	Low
ace	ZINC02888420	0.3261	Drug-like	Low
ace	ZINC02876991	0.0381304	Drug-like	Low
ace	ZINC02664352	0.15282	Drug-like	Low
ace	ZINC02856906	0.413533	Drug-like	Low
ace	ZINC02860036	0.11804	Drug-like	Low
ace	ZINC02987688	0.210348	Drug-like	Low
ace	ZINC02858578	0.31065	Drug-like	Low
ace	ZINC02924492	0.146193	Drug-like	Low
ace	ZINC02959832	0.00815613	Drug-like	Low
ace	ZINC02730129	0.302322	Drug-like	Low
ace	ZINC02858579	0.31065	Drug-like	Low
ace	ZINC02761482	0.331287	Drug-like	Low
ace	ZINC02858577	0.31065	Drug-like	Low
ace	ZINC02996891	0.0798457	Drug-like	Low
ace	ZINC02996891	0.324204	Drug-like	Low
ace	ZINC03119521	0.301861	Drug-like	Low
ace	ZINC03072028	0.175056	Drug-like	Low
ace	ZINC02996891	0.0798457	Drug-like	Low
ace	ZINC03038127	0.0712416	Drug-like	Low
ace	ZINC03072050	0.205482	Drug-like	Low
ace	ZINC03043422	0.336966	Drug-like	Low
ace	ZINC02786454	0.164013	Drug-like	Low
ace	ZINC03166802	0.0962341	Drug-like	Low
ace	ZINC03072058	0.363637	Drug-like	Low
ace	ZINC03093383	0.621165	Drug-like	High
ace	ZINC03037010	0.472471	Drug-like	Low
ace	ZINC03072054	0.23134	Drug-like	Low
ace	ZINC03230995	0.326218	Drug-like	Low
ace	ZINC02860873	0.118848	Drug-like	Low
ace	ZINC03089011	0.025329	Drug-like	Low
ace	ZINC03221916	0.120698	Drug-like	Low
ace	ZINC02988906	0.323896	Drug-like	Low
ace	ZINC03086171	0.514595	Drug-like	High
ace	ZINC03072032	0.305755	Drug-like	Low
ace	ZINC03122736	0.200247	Drug-like	Low
ace	ZINC03037008	0.472471	Drug-like	Low
ace	ZINC03224820	0.217985	Drug-like	Low
ace	ZINC03075266	0.503055	Drug-like	High
ace	ZINC03234941	0.114302	Drug-like	Low
ace	ZINC03234941	0.139807	Drug-like	Low
ace	ZINC03225118	0.231953	Drug-like	Low
ace	ZINC03244600	0.0505998	Drug-like	Low
ace	ZINC03251566	0.244747	Drug-like	Low
ace	ZINC03223087	0.0595829	Drug-like	Low
ace	ZINC03251564	0.244747	Drug-like	Low
ace	ZINC02962058	0.0495599	Drug-like	Low
ace	ZINC03248313	0.203211	Drug-like	Low
ace	ZINC03248736	0.229559	Drug-like	Low
ace	ZINC03220996	0.131795	Drug-like	Low
ace	ZINC03223088	0.0900168	Drug-like	Low
ace	ZINC03167463	0.253106	Drug-like	Low
ace	ZINC03286843	0.198158	Drug-like	Low
ace	ZINC03230673	0.407894	Drug-like	Low
ace	ZINC03234941	0.114302	Drug-like	Low
ace	ZINC03245996	0.234798	Drug-like	Low
ace	ZINC03256514	0.264973	Drug-like	Low
ace	ZINC03270345	0.309501	Drug-like	Low
ace	ZINC03248742	0.144714	Drug-like	Low
ace	ZINC03271874	0.224348	Drug-like	Low
ace	ZINC03271578	0.0369722	Drug-like	Low
ace	ZINC03287092	0.0115808	Drug-like	Low
ace	ZINC03278625	0.0105228	Drug-like	Low
ace	ZINC03287090	0.0115808	Drug-like	Low
ace	ZINC03338832	0.530919	Drug-like	High
ace	ZINC03303846	0.1944	Drug-like	Low
ace	ZINC03292777	0.0933959	Drug-like	Low
ace	ZINC03306503	0.209997	Drug-like	Low
ace	ZINC03338833	0.530919	Drug-like	High
ace	ZINC03244599	0.477937	Drug-like	Low
ace	ZINC03248741	0.144714	Drug-like	Low
ace	ZINC03272703	0.0338951	Drug-like	Low
ace	ZINC03338830	0.530919	Drug-like	High
ace	ZINC03295197	0.374157	Drug-like	Low
ace	ZINC03334056	0.204903	Drug-like	Low
ace	ZINC03334056	0.109076	Drug-like	Low
ace	ZINC03287755	0.127829	Drug-like	Low
ace	ZINC03351288	0.0937647	Drug-like	Low
ace	ZINC03292777	0.0631084	Drug-like	Low
ace	ZINC03248739	0.144714	Drug-like	Low
ace	ZINC03287592	0.0532413	Drug-like	Low
ace	ZINC03378484	0.00992051	Drug-like	Low
ace	ZINC03330980	0.307591	Drug-like	Low
ace	ZINC03312897	0.0790081	Drug-like	Low
ace	ZINC03345586	0.110122	Drug-like	Low
ace	ZINC03378486	0.00992051	Drug-like	Low
ace	ZINC03378481	0.00992051	Drug-like	Low
ace	ZINC03362790	0.248946	Drug-like	Low
ace	ZINC03338466	0.296576	Drug-like	Low
ace	ZINC03330569	0.3426	Drug-like	Low
ace	ZINC03378478	0.00992051	Drug-like	Low
ace	ZINC03248737	0.144714	Drug-like	Low
ace	ZINC03351290	0.0937647	Drug-like	Low
ace	ZINC03371591	0.272371	Drug-like	Low
ace	ZINC03399649	0.0863661	Drug-like	Low
ace	ZINC03399652	0.0863661	Drug-like	Low
ace	ZINC03427129	0.553636	Drug-like	High
ace	ZINC03403004	0.388785	Drug-like	Low
ace	ZINC03427127	0.553636	Drug-like	High
ace	ZINC03291098	0.121498	Drug-like	Low
ace	ZINC03402766	0.204675	Drug-like	Low
ace	ZINC03320295	0.11946	Drug-like	Low
ace	ZINC03347863	0.40855	Drug-like	Low
ace	ZINC03435530	0.0838535	Drug-like	Low
ace	ZINC03428870	0.248295	Drug-like	Low
ace	ZINC03410108	0.136248	Drug-like	Low
ace	ZINC03396109	0.266422	Drug-like	Low
ace	ZINC03370158	0.353362	Drug-like	Low
ace	ZINC03427356	0.165366	Drug-like	Low
ace	ZINC03406767	0.0257012	Drug-like	Low
ace	ZINC03439455	0.194725	Drug-like	Low
ace	ZINC03428859	0.47901	Drug-like	Low
ace	ZINC03450297	0.570418	Drug-like	High
ace	ZINC03410703	0.176481	Drug-like	Low
ace	ZINC03421229	0.369995	Drug-like	Low
ace	ZINC03403001	0.388785	Drug-like	Low
ace	ZINC03448912	0.00221479	Drug-like	Low
ace	ZINC03448912	0.0221	Drug-like	Low
ace	ZINC03481504	0.369865	Drug-like	Low
ace	ZINC03430179	0.0927467	Drug-like	Low
ace	ZINC03440046	0.0537611	Drug-like	Low
ace	ZINC03430180	0.0927467	Drug-like	Low
ace	ZINC03456282	0.0312453	Drug-like	Low
ace	ZINC03454225	0.223933	Drug-like	Low
ace	ZINC03441783	0.0724202	Drug-like	Low
ace	ZINC03481506	0.369865	Drug-like	Low
ace	ZINC03449532	0.161282	Drug-like	Low
ace	ZINC03488853	0.553636	Drug-like	High
ace	ZINC03488851	0.553636	Drug-like	High
ace	ZINC03410708	0.176481	Drug-like	Low
ace	ZINC03442116	0.116003	Drug-like	Low
ace	ZINC03435430	0.244016	Drug-like	Low
ace	ZINC03448912	0.0221	Drug-like	Low
ace	ZINC03454060	0.139422	Drug-like	Low
ace	ZINC03481489	0.119876	Drug-like	Low
ace	ZINC03452861	0.626015	Drug-like	High
ace	ZINC03441836	0.328696	Drug-like	Low
ace	ZINC03441839	0.328696	Drug-like	Low
ace	ZINC03488011	0.159211	Drug-like	Low
ace	ZINC03486226	0.191302	Drug-like	Low
ace	ZINC03477515	0.117226	Drug-like	Low
ace	ZINC03494155	0.181959	Drug-like	Low
ace	ZINC03477368	0.0850727	Drug-like	Low
ace	ZINC03492754	0.255488	Drug-like	Low
ace	ZINC03488013	0.159211	Drug-like	Low
ace	ZINC03478287	0.310794	Drug-like	Low
ace	ZINC03494153	0.181959	Drug-like	Low
ace	ZINC03470145	0.142806	Drug-like	Low
ace	ZINC03490946	0.00349332	Drug-like	Low
ace	ZINC03470148	0.142806	Drug-like	Low
ace	ZINC03449532	0.0948601	Drug-like	Low
ace	ZINC03504687	0.437485	Drug-like	Low
ace	ZINC03504676	0.486284	Drug-like	Low
ace	ZINC03492753	0.255488	Drug-like	Low
ace	ZINC03504695	0.448262	Drug-like	Low
ace	ZINC03491485	0.206764	Drug-like	Low
ace	ZINC03491040	0.289011	Drug-like	Low
ace	ZINC03504701	0.336464	Drug-like	Low
ace	ZINC03504703	0.336464	Drug-like	Low
ace	ZINC03463755	0.239305	Drug-like	Low
ace	ZINC03506641	0.42325	Drug-like	Low
ace	ZINC03504916	0.386921	Drug-like	Low
ace	ZINC03567250	0.0542423	Drug-like	Low
ace	ZINC03567925	0.151292	Drug-like	Low
ace	ZINC03520337	0.220359	Drug-like	Low
ace	ZINC03494077	0.380296	Drug-like	Low
ace	ZINC03504685	0.437485	Drug-like	Low
ace	ZINC03520636	0.0794359	Drug-like	Low
ace	ZINC03527945	0.291871	Drug-like	Low
ace	ZINC03504689	0.284338	Drug-like	Low
ace	ZINC03520635	0.0794359	Drug-like	Low
ace	ZINC03534993	0.0673885	Drug-like	Low
ace	ZINC03504915	0.386921	Drug-like	Low
ace	ZINC03504678	0.486284	Drug-like	Low
ace	ZINC03494166	0.178657	Drug-like	Low
ace	ZINC03535340	0.389649	Drug-like	Low
ace	ZINC03522964	0.144844	Drug-like	Low
ace	ZINC03519268	0.124427	Drug-like	Low
ace	ZINC03534593	0.291625	Drug-like	Low
ace	ZINC03571580	0.221836	Drug-like	Low
ace	ZINC03504697	0.448262	Drug-like	Low
ace	ZINC03571578	0.237393	Drug-like	Low
ace	ZINC03571585	0.195583	Drug-like	Low
ace	ZINC03571579	0.221836	Drug-like	Low
ace	ZINC03593230	0.192935	Drug-like	Low
ace	ZINC03571582	0.122036	Drug-like	Low
ace	ZINC03522966	0.144844	Drug-like	Low
ace	ZINC03606247	0.546106	Drug-like	High
ace	ZINC03528892	0.131111	Drug-like	Low
ace	ZINC03504690	0.284338	Drug-like	Low
ace	ZINC03435434	0.244016	Drug-like	Low
ace	ZINC03571586	0.266773	Drug-like	Low
ace	ZINC03535062	0.187725	Drug-like	Low
ace	ZINC03571581	0.061373	Drug-like	Low
ace	ZINC03569500	0.129389	Drug-like	Low
ace	ZINC03571584	0.102816	Drug-like	Low
ace	ZINC03617392	0.389968	Drug-like	Low
ace	ZINC03625255	0.250517	Drug-like	Low
ace	ZINC03623416	0.466678	Drug-like	Low
ace	ZINC03534935	0.0641463	Drug-like	Low
ace	ZINC03575724	0.151456	Drug-like	Low
ace	ZINC03571587	0.106716	Drug-like	Low
ace	ZINC03601775	0.213795	Drug-like	Low
ace	ZINC03597092	0.325864	Drug-like	Low
ace	ZINC03625385	0.184925	Drug-like	Low
ace	ZINC03650469	0.647342	Drug-like	High
ace	ZINC03633329	0.28776	Drug-like	Low
ace	ZINC03535061	0.187725	Drug-like	Low
ace	ZINC03638001	0.45819	Drug-like	Low
ace	ZINC03654035	0.307038	Drug-like	Low
ace	ZINC03625271	0.330051	Drug-like	Low
ace	ZINC03625278	0.294752	Drug-like	Low
ace	ZINC03572770	0.244289	Drug-like	Low
ace	ZINC03625378	0.181431	Drug-like	Low
ace	ZINC03621838	0.35347	Drug-like	Low
ace	ZINC03618737	0.113635	Drug-like	Low
ace	ZINC03597090	0.325864	Drug-like	Low
ace	ZINC03625276	0.345798	Drug-like	Low
ace	ZINC03629248	0.197005	Drug-like	Low
ace	ZINC03654167	0.314957	Drug-like	Low
ace	ZINC03571588	0.106716	Drug-like	Low
ace	ZINC03629246	0.197005	Drug-like	Low
ace	ZINC03654099	0.207669	Drug-like	Low
ace	ZINC03646028	0.0361312	Drug-like	Low
ace	ZINC03654029	0.181375	Drug-like	Low
ace	ZINC03797848	0.197052	Drug-like	Low
ace	ZINC03571592	0.0199029	Drug-like	Low
ace	ZINC03784466	0.153224	Drug-like	Low
ace	ZINC03654155	0.0861896	Drug-like	Low
ace	ZINC03660288	0.265033	Drug-like	Low
ace	ZINC03654103	0.203633	Drug-like	Low
ace	ZINC03654230	0.402631	Drug-like	Low
ace	ZINC03654129	0.0751581	Drug-like	Low
ace	ZINC03625279	0.124137	Drug-like	Low
ace	ZINC03818134	0.390894	Drug-like	Low
ace	ZINC03654178	0.286143	Drug-like	Low
ace	ZINC03618741	0.00259857	Drug-like	Low
ace	ZINC03780182	0.00621927	Drug-like	Low
ace	ZINC03625369	0.0334291	Drug-like	Low
ace	ZINC03654194	0.340527	Drug-like	Low
ace	ZINC03654128	0.497045	Drug-like	Low
ace	ZINC03654158	0.0861896	Drug-like	Low
ace	ZINC03649527	0.659069	Drug-like	High
ace	ZINC03649734	0.0430035	Drug-like	Low
ace	ZINC03800276	0.438657	Drug-like	Low
ace	ZINC03777089	0.211167	Drug-like	Low
ace	ZINC03654201	0.106599	Drug-like	Low
ace	ZINC03817939	0.140843	Drug-like	Low
ace	ZINC03777089	0.172118	Drug-like	Low
ace	ZINC03817940	0.252369	Drug-like	Low
ace	ZINC03634123	0.0613537	Drug-like	Low
ace	ZINC03641801	0.554739	Drug-like	High
ace	ZINC03839558	0.189326	Drug-like	Low
ace	ZINC03667163	0.53962	Drug-like	High
ace	ZINC03850931	0.136824	Drug-like	Low
ace	ZINC03821380	0.00735407	Drug-like	Low
ace	ZINC03851139	0.0543489	Drug-like	Low
ace	ZINC03830507	0.694488	Drug-like	High
ace	ZINC03851227	0.0271123	Drug-like	Low
ace	ZINC03851137	0.00221151	Drug-like	Low
ace	ZINC03817951	0.191592	Drug-like	Low
ace	ZINC03851137	0.0543489	Drug-like	Low
ace	ZINC03851223	0.0271123	Drug-like	Low
ace	ZINC03800819	0.0461411	Drug-like	Low
ace	ZINC03839554	0.0725097	Drug-like	Low
ace	ZINC03821274	0.0242776	Drug-like	Low
ace	ZINC03851139	0.00221151	Drug-like	Low
ace	ZINC03851140	0.0543489	Drug-like	Low
ace	ZINC03851546	0.118575	Drug-like	Low
ace	ZINC03851594	0.202844	Drug-like	Low
ace	ZINC03851692	0.455473	Drug-like	Low
ace	ZINC03839585	0.0508382	Drug-like	Low
ace	ZINC03811359	0.19013	Drug-like	Low
ace	ZINC03851594	0.170064	Drug-like	Low
ace	ZINC03851140	0.00221151	Drug-like	Low
ace	ZINC03848781	0.056577	Drug-like	Low
ace	ZINC03851595	0.202844	Drug-like	Low
ace	ZINC03819121	0.411518	Drug-like	Low
ace	ZINC03851142	0.00221151	Drug-like	Low
ace	ZINC03850929	0.136824	Drug-like	Low
ace	ZINC03853001	0.24111	Drug-like	Low
ace	ZINC03851142	0.0543489	Drug-like	Low
ace	ZINC03800812	0.170968	Drug-like	Low
ace	ZINC03851694	0.455473	Drug-like	Low
ace	ZINC03824882	0.386671	Drug-like	Low
ace	ZINC03851595	0.170064	Drug-like	Low
ace	ZINC03851395	0.246275	Drug-like	Low
ace	ZINC03856104	0.144119	Drug-like	Low
ace	ZINC03853004	0.161426	Drug-like	Low
ace	ZINC03851699	0.455473	Drug-like	Low
ace	ZINC03853771	0.07566	Drug-like	Low
ace	ZINC03851145	0.116876	Drug-like	Low
ace	ZINC03854529	0.210348	Drug-like	Low
ace	ZINC03851145	0.0566223	Drug-like	Low
ace	ZINC03855700	0.17679	Drug-like	Low
ace	ZINC03856376	0.216659	Drug-like	Low
ace	ZINC03856104	0.00871903	Drug-like	Low
ace	ZINC03855700	0.143005	Drug-like	Low
ace	ZINC03856375	0.216659	Drug-like	Low
ace	ZINC03854222	0.107225	Drug-like	Low
ace	ZINC03853003	0.322284	Drug-like	Low
ace	ZINC03855700	0.143005	Drug-like	Low
ace	ZINC03856535	0.0660242	Drug-like	Low
ace	ZINC03856150	0.00190333	Drug-like	Low
ace	ZINC03853002	0.322284	Drug-like	Low
ace	ZINC03856253	0.00343316	Drug-like	Low
ace	ZINC03856415	0.159289	Drug-like	Low
ace	ZINC03856582	0.0660242	Drug-like	Low
ace	ZINC03856593	0.0660242	Drug-like	Low
ace	ZINC03856536	0.0660242	Drug-like	Low
ace	ZINC03854223	0.107225	Drug-like	Low
ace	ZINC03851683	0.117763	Drug-like	Low
ace	ZINC03856581	0.0660242	Drug-like	Low
ace	ZINC03856594	0.0660242	Drug-like	Low
ace	ZINC03856206	0.391767	Drug-like	Low
ace	ZINC03856416	0.222302	Drug-like	Low
ace	ZINC03856426	0.132479	Drug-like	Low
ace	ZINC03856676	0.178964	Drug-like	Low
ace	ZINC03856675	0.178964	Drug-like	Low
ace	ZINC03856678	0.0705171	Drug-like	Low
ace	ZINC03856688	0.0617527	Drug-like	Low
ace	ZINC03856682	0.19047	Drug-like	Low
ace	ZINC03856687	0.0617527	Drug-like	Low
ace	ZINC03856681	0.19047	Drug-like	Low
ace	ZINC03856700	0.00512772	Drug-like	Low
ace	ZINC03856694	0.0617527	Drug-like	Low
ace	ZINC03856701	0.00512772	Drug-like	Low
ace	ZINC03856683	0.122268	Drug-like	Low
ace	ZINC03856719	0.132002	Drug-like	Low
ace	ZINC03856706	0.00884926	Drug-like	Low
ace	ZINC03856677	0.0705171	Drug-like	Low
ace	ZINC03856720	0.132002	Drug-like	Low
ace	ZINC03856692	0.0617527	Drug-like	Low
ace	ZINC03856713	0.14483	Drug-like	Low
ace	ZINC03856744	0.00884926	Drug-like	Low
ace	ZINC03856745	0.00884926	Drug-like	Low
ace	ZINC03856748	0.132002	Drug-like	Low
ace	ZINC03856693	0.0617527	Drug-like	Low
ace	ZINC03856775	0.00884926	Drug-like	Low
ace	ZINC03856695	0.0617527	Drug-like	Low
ace	ZINC03856781	0.059716	Drug-like	Low
ace	ZINC03856707	0.00884926	Drug-like	Low
ace	ZINC03856780	0.059716	Drug-like	Low
ace	ZINC03856783	0.19047	Drug-like	Low
ace	ZINC03856742	0.0725874	Drug-like	Low
ace	ZINC03856776	0.00884926	Drug-like	Low
ace	ZINC03856749	0.132002	Drug-like	Low
ace	ZINC03856782	0.00290528	Drug-like	Low
ace	ZINC03856712	0.14483	Drug-like	Low
ace	ZINC03856857	0.0306061	Drug-like	Low
ace	ZINC03856873	0.0611017	Drug-like	Low
ace	ZINC03856909	0.0729623	Drug-like	Low
ace	ZINC03856888	0.0729623	Drug-like	Low
ace	ZINC03856938	0.0611017	Drug-like	Low
ace	ZINC03856908	0.0729623	Drug-like	Low
ace	ZINC03856939	0.0611017	Drug-like	Low
ace	ZINC03856948	0.00807849	Drug-like	Low
ace	ZINC03856950	0.00807849	Drug-like	Low
ace	ZINC03856921	0.19047	Drug-like	Low
ace	ZINC03856823	0.00884926	Drug-like	Low
ace	ZINC03856876	0.00819612	Drug-like	Low
ace	ZINC03856875	0.00819612	Drug-like	Low
ace	ZINC03856851	0.0588186	Drug-like	Low
ace	ZINC03856922	0.19047	Drug-like	Low
ace	ZINC03856947	0.00807849	Drug-like	Low
ace	ZINC03856951	0.00807849	Drug-like	Low
ace	ZINC03856784	0.19047	Drug-like	Low
ace	ZINC03856924	0.0874612	Drug-like	Low
ace	ZINC03856858	0.0306061	Drug-like	Low
ace	ZINC03856868	0.0216109	Drug-like	Low
ace	ZINC03856828	0.132002	Drug-like	Low
ace	ZINC03856865	0.177497	Drug-like	Low
ace	ZINC03856874	0.0611017	Drug-like	Low
ace	ZINC03856850	0.0588186	Drug-like	Low
ace	ZINC03856827	0.132002	Drug-like	Low
ace	ZINC03856867	0.0216109	Drug-like	Low
ace	ZINC03856866	0.177497	Drug-like	Low
ace	ZINC03856889	0.0729623	Drug-like	Low
ace	ZINC03857033	0.178964	Drug-like	Low
ace	ZINC03857038	0.178964	Drug-like	Low
ace	ZINC03857032	0.178964	Drug-like	Low
ace	ZINC03857037	0.178964	Drug-like	Low
ace	ZINC03856824	0.00884926	Drug-like	Low
ace	ZINC03856923	0.0874612	Drug-like	Low
ace	ZINC03857376	0.0833815	Drug-like	Low
ace	ZINC03857035	0.0995595	Drug-like	Low
ace	ZINC03857886	0.0833815	Drug-like	Low
ace	ZINC03857039	0.0705171	Drug-like	Low
ace	ZINC03857040	0.0705171	Drug-like	Low
ace	ZINC03857034	0.0995595	Drug-like	Low
ace	ZINC03857885	0.0833815	Drug-like	Low
ace	ZINC03858263	0.289841	Drug-like	Low
ace	ZINC03857970	0.151263	Drug-like	Low
ace	ZINC03858329	0.218384	Drug-like	Low
ace	ZINC03857374	0.0833815	Drug-like	Low
ace	ZINC03857373	0.0833815	Drug-like	Low
ace	ZINC03858328	0.218384	Drug-like	Low
ace	ZINC03857404	0.285714	Drug-like	Low
ace	ZINC03857403	0.285714	Drug-like	Low
ace	ZINC03858065	0.088317	Drug-like	Low
ace	ZINC03858066	0.088317	Drug-like	Low
ace	ZINC03857396	0.280599	Drug-like	Low
ace	ZINC03857446	0.178065	Drug-like	Low
ace	ZINC03858263	0.204551	Drug-like	Low
ace	ZINC03857447	0.178065	Drug-like	Low
ace	ZINC03858500	0.0935233	Drug-like	Low
ace	ZINC03858500	0.0314764	Drug-like	Low
ace	ZINC03857971	0.151263	Drug-like	Low
ace	ZINC03859108	0.16285	Drug-like	Low
ace	ZINC03861835	0.441467	Drug-like	Low
ace	ZINC03857448	0.178065	Drug-like	Low
ace	ZINC03859594	0.00177642	Drug-like	Low
ace	ZINC03858742	0.283605	Drug-like	Low
ace	ZINC03859107	0.16285	Drug-like	Low
ace	ZINC03858577	0.0249779	Drug-like	Low
ace	ZINC03862042	0.478884	Drug-like	Low
ace	ZINC03862021	0.00448564	Drug-like	Low
ace	ZINC03859975	0.177494	Drug-like	Low
ace	ZINC03861939	0.483877	Drug-like	Low
ace	ZINC03861938	0.483877	Drug-like	Low
ace	ZINC03861836	0.441467	Drug-like	Low
ace	ZINC03858878	0.0316087	Drug-like	Low
ace	ZINC03862145	0.0539636	Drug-like	Low
ace	ZINC03859974	0.177494	Drug-like	Low
ace	ZINC03862399	0.147639	Drug-like	Low
ace	ZINC03862187	0.0829453	Drug-like	Low
ace	ZINC03862146	0.0539636	Drug-like	Low
ace	ZINC03861904	0.373923	Drug-like	Low
ace	ZINC03862147	0.0539636	Drug-like	Low
ace	ZINC03862322	0.0655147	Drug-like	Low
ace	ZINC03861855	0.52873	Drug-like	High
ace	ZINC03861854	0.52873	Drug-like	High
ace	ZINC03862028	0.0867718	Drug-like	Low
ace	ZINC03862404	0.133463	Drug-like	Low
ace	ZINC03862164	0.0118306	Drug-like	Low
ace	ZINC03862307	0.258596	Drug-like	Low
ace	ZINC03862144	0.0539636	Drug-like	Low
ace	ZINC03861977	0.184736	Drug-like	Low
ace	ZINC03862570	0.00570506	Drug-like	Low
ace	ZINC03862245	0.200898	Drug-like	Low
ace	ZINC03862542	0.030514	Drug-like	Low
ace	ZINC03862287	0.200113	Drug-like	Low
ace	ZINC03862125	0.337993	Drug-like	Low
ace	ZINC03862545	0.030514	Drug-like	Low
ace	ZINC03862544	0.030514	Drug-like	Low
ace	ZINC03862460	0.533004	Drug-like	High
ace	ZINC03862227	0.268339	Drug-like	Low
ace	ZINC03862569	0.00570506	Drug-like	Low
ace	ZINC03862543	0.030514	Drug-like	Low
ace	ZINC03862127	0.239893	Drug-like	Low
ace	ZINC03862228	0.268339	Drug-like	Low
ace	ZINC03862221	0.239893	Drug-like	Low
ace	ZINC03862288	0.346234	Drug-like	Low
ace	ZINC03862128	0.455736	Drug-like	Low
ace	ZINC03862758	0.166194	Drug-like	Low
ace	ZINC03862244	0.200898	Drug-like	Low
ace	ZINC03862290	0.447505	Drug-like	Low
ace	ZINC03862573	0.0985879	Drug-like	Low
ace	ZINC03862759	0.166194	Drug-like	Low
ace	ZINC03863087	0.254961	Drug-like	Low
ace	ZINC03862421	0.519015	Drug-like	High
ace	ZINC03862860	0.11804	Drug-like	Low
ace	ZINC03862777	0.269636	Drug-like	Low
ace	ZINC03862778	0.269636	Drug-like	Low
ace	ZINC03863133	0.0545498	Drug-like	Low
ace	ZINC03862780	0.269636	Drug-like	Low
ace	ZINC03862779	0.269636	Drug-like	Low
ace	ZINC03862948	0.135918	Drug-like	Low
ace	ZINC03862546	0.380946	Drug-like	Low
ace	ZINC03863055	0.136043	Drug-like	Low
ace	ZINC03863105	0.335295	Drug-like	Low
ace	ZINC03863057	0.136043	Drug-like	Low
ace	ZINC03863497	0.0474819	Drug-like	Low
ace	ZINC03862822	0.546013	Drug-like	High
ace	ZINC03863056	0.136043	Drug-like	Low
ace	ZINC03862609	0.467602	Drug-like	Low
ace	ZINC03863341	0.114256	Drug-like	Low
ace	ZINC03862286	0.176376	Drug-like	Low
ace	ZINC03862907	0.442855	Drug-like	Low
ace	ZINC03863468	0.370547	Drug-like	Low
ace	ZINC03862124	0.337993	Drug-like	Low
ace	ZINC03863506	0.187192	Drug-like	Low
ace	ZINC03862706	0.0430464	Drug-like	Low
ace	ZINC03862574	0.0985879	Drug-like	Low
ace	ZINC03863470	0.370547	Drug-like	Low
ace	ZINC03863188	0.373222	Drug-like	Low
ace	ZINC03863540	0.283325	Drug-like	Low
ace	ZINC03862524	0.0613537	Drug-like	Low
ace	ZINC03863467	0.370547	Drug-like	Low
ace	ZINC03863660	0.0923627	Drug-like	Low
ace	ZINC03863520	0.370547	Drug-like	Low
ace	ZINC03863339	0.155615	Drug-like	Low
ace	ZINC03863469	0.370547	Drug-like	Low
ace	ZINC03863523	0.370547	Drug-like	Low
ace	ZINC03863560	0.0880865	Drug-like	Low
ace	ZINC03863612	0.220775	Drug-like	Low
ace	ZINC03863338	0.0950731	Drug-like	Low
ace	ZINC03863838	0.0515248	Drug-like	Low
ace	ZINC03863802	0.554739	Drug-like	High
ace	ZINC03863834	0.053038	Drug-like	Low
ace	ZINC03863980	0.0934192	Drug-like	Low
ace	ZINC03863559	0.0880865	Drug-like	Low
ace	ZINC03863751	0.331506	Drug-like	Low
ace	ZINC03866920	0.0631084	Drug-like	Low
ace	ZINC03887257	0.350309	Drug-like	Low
ace	ZINC03863981	0.15486	Drug-like	Low
ace	ZINC03863982	0.13561	Drug-like	Low
ace	ZINC03867568	0.303579	Drug-like	Low
ace	ZINC03867589	0.111646	Drug-like	Low
ace	ZINC03867652	0.0758449	Drug-like	Low
ace	ZINC03867073	0.0474364	Drug-like	Low
ace	ZINC03863830	0.0923627	Drug-like	Low
ace	ZINC03868999	0.10454	Drug-like	Low
ace	ZINC03863974	0.554739	Drug-like	High
ace	ZINC03863964	0.117507	Drug-like	Low
ace	ZINC03867074	0.0474364	Drug-like	Low
ace	ZINC03890652	0.325762	Drug-like	Low
ace	ZINC03867565	0.303579	Drug-like	Low
ace	ZINC03867588	0.165366	Drug-like	Low
ace	ZINC03890997	0.166257	Drug-like	Low
ace	ZINC03867073	0.0599807	Drug-like	Low
ace	ZINC03892737	0.225907	Drug-like	Low
ace	ZINC03867566	0.303579	Drug-like	Low
ace	ZINC03892748	0.0994309	Drug-like	Low
ace	ZINC03867074	0.0599807	Drug-like	Low
ace	ZINC03867159	0.174133	Drug-like	Low
ace	ZINC03889224	0.127517	Drug-like	Low
ace	ZINC03863803	0.554739	Drug-like	High
ace	ZINC03890054	0.0704244	Drug-like	Low
ace	ZINC03889824	0.0960632	Drug-like	Low
ace	ZINC03891890	0.0712416	Drug-like	Low
ace	ZINC03881884	0.0294848	Drug-like	Low
ace	ZINC03892740	0.225907	Drug-like	Low
ace	ZINC03892738	0.225907	Drug-like	Low
ace	ZINC03892694	0.128942	Drug-like	Low
ace	ZINC03874132	0.00673786	Drug-like	Low
ace	ZINC03889226	0.143744	Drug-like	Low
ace	ZINC03889225	0.00343316	Drug-like	Low
ace	ZINC03874128	0.0557087	Drug-like	Low
ace	ZINC03892254	0.131754	Drug-like	Low
ace	ZINC03906750	0.218596	Drug-like	Low
ace	ZINC03901883	0.00165929	Drug-like	Low
ace	ZINC03881755	0.076801	Drug-like	Low
ace	ZINC03896561	0.27441	Drug-like	Low
ace	ZINC03908362	0.0935233	Drug-like	Low
ace	ZINC03931937	0.312816	Drug-like	Low
ace	ZINC03906709	0.417911	Drug-like	Low
ace	ZINC03930437	0.0316306	Drug-like	Low
ace	ZINC03950411	0.158989	Drug-like	Low
ace	ZINC03930386	0.0736842	Drug-like	Low
ace	ZINC03896575	0.297861	Drug-like	Low
ace	ZINC03930417	0.0483487	Drug-like	Low
ace	ZINC03977186	0.325762	Drug-like	Low
ace	ZINC03908353	0.0249779	Drug-like	Low
ace	ZINC03974547	0.217279	Drug-like	Low
ace	ZINC03930431	0.00646888	Drug-like	Low
ace	ZINC03908362	0.0314764	Drug-like	Low
ace	ZINC03969281	0.0655147	Drug-like	Low
ace	ZINC03974055	0.251606	Drug-like	Low
ace	ZINC03885971	0.105059	Drug-like	Low
ace	ZINC03982879	0.227166	Drug-like	Low
ace	ZINC03971808	0.281634	Drug-like	Low
ace	ZINC03971806	0.281634	Drug-like	Low
ace	ZINC03983676	0.000410453	Drug-like	Low
ace	ZINC03971811	0.281634	Drug-like	Low
ace	ZINC03933552	0.155194	Drug-like	Low
ace	ZINC03908371	0.116876	Drug-like	Low
ace	ZINC03992177	0.0732951	Drug-like	Low
ace	ZINC04026671	0.462059	Drug-like	Low
ace	ZINC03983636	0.0647863	Drug-like	Low
ace	ZINC03992177	0.242666	Drug-like	Low
ace	ZINC03992177	0.25844	Drug-like	Low
ace	ZINC03983542	0.416725	Drug-like	Low
ace	ZINC03908371	0.0566223	Drug-like	Low
ace	ZINC03969864	0.025129	Drug-like	Low
ace	ZINC03973290	0.227166	Drug-like	Low
ace	ZINC04024254	0.368402	Drug-like	Low
ace	ZINC03985274	0.296147	Drug-like	Low
ace	ZINC03969063	0.138168	Drug-like	Low
ace	ZINC03980765	0.38399	Drug-like	Low
ace	ZINC04033760	0.0614591	Drug-like	Low
ace	ZINC03985253	0.265548	Drug-like	Low
ace	ZINC04001482	0.215891	Drug-like	Low
ace	ZINC04084655	0.122401	Drug-like	Low
ace	ZINC04066922	0.0513047	Drug-like	Low
ace	ZINC04038182	0.314779	Drug-like	Low
ace	ZINC04033760	0.112396	Drug-like	Low
ace	ZINC04001235	0.603276	Drug-like	High
ace	ZINC04083222	0.0544653	Drug-like	Low
ace	ZINC03973842	0.227166	Drug-like	Low
ace	ZINC03981506	0.114161	Drug-like	Low
ace	ZINC04217434	0.555184	Drug-like	High
ace	ZINC03971809	0.281634	Drug-like	Low
ace	ZINC04108108	0.158039	Drug-like	Low
ace	ZINC04065159	0.130901	Drug-like	Low
ace	ZINC04084520	0.0898121	Drug-like	Low
ace	ZINC04165053	0.0702769	Drug-like	Low
ace	ZINC04111764	0.15252	Drug-like	Low
ace	ZINC03983493	0.00678127	Drug-like	Low
ace	ZINC04085354	0.330361	Drug-like	Low
ace	ZINC03941869	0.0509494	Drug-like	Low
ace	ZINC04246234	0.439143	Drug-like	Low
ace	ZINC04177062	0.178065	Drug-like	Low
ace	ZINC04198226	0.00951452	Drug-like	Low
ace	ZINC04212073	0.166354	Drug-like	Low
ace	ZINC04093025	0.0865552	Drug-like	Low
ace	ZINC04162189	0.308544	Drug-like	Low
ace	ZINC04118051	0.0118306	Drug-like	Low
ace	ZINC04162189	0.11364	Drug-like	Low
ace	ZINC04221170	0.153935	Drug-like	Low
ace	ZINC04249002	0.222353	Drug-like	Low
ace	ZINC04249002	0.238995	Drug-like	Low
ace	ZINC04118059	0.00380961	Drug-like	Low
ace	ZINC04249002	0.0827931	Drug-like	Low
ace	ZINC04118070	0.122135	Drug-like	Low
ace	ZINC04215281	0.694488	Drug-like	High
ace	ZINC04085256	0.103787	Drug-like	Low
ace	ZINC04090204	0.0783343	Drug-like	Low
ace	ZINC04246397	0.173188	Drug-like	Low
ace	ZINC04227858	0.264699	Drug-like	Low
ace	ZINC04297427	0.0741207	Drug-like	Low
ace	ZINC04138649	0.216106	Drug-like	Low
ace	ZINC04268820	0.169507	Drug-like	Low
ace	ZINC04239613	0.218701	Drug-like	Low
ace	ZINC03983052	0.220269	Drug-like	Low
ace	ZINC04236332	0.259895	Drug-like	Low
ace	ZINC04262525	0.386136	Drug-like	Low
ace	ZINC04084348	0.17943	Drug-like	Low
ace	ZINC04237152	0.116978	Drug-like	Low
ace	ZINC04316718	0.0447577	Drug-like	Low
ace	ZINC04332784	0.0219695	Drug-like	Low
ace	ZINC04162189	0.265231	Drug-like	Low
ace	ZINC04316718	0.0447577	Drug-like	Low
ace	ZINC04334702	0.223949	Drug-like	Low
ace	ZINC04316718	0.0575919	Drug-like	Low
ace	ZINC04314743	0.26271	Drug-like	Low
ace	ZINC04314743	0.0610247	Drug-like	Low
ace	ZINC04318666	0.00546582	Drug-like	Low
ace	ZINC04324667	0.0298419	Drug-like	Low
ace	ZINC04325188	0.11149	Drug-like	Low
ace	ZINC04302236	0.178242	Drug-like	Low
ace	ZINC04308270	0.0277952	Drug-like	Low
ace	ZINC04325335	0.119057	Drug-like	Low
ace	ZINC04343607	0.119515	Drug-like	Low
ace	ZINC04377667	0.0704244	Drug-like	Low
ace	ZINC04343607	0.381264	Drug-like	Low
ace	ZINC04343607	0.381264	Drug-like	Low
ace	ZINC04414039	0.452514	Drug-like	Low
ace	ZINC04464340	0.0833815	Drug-like	Low
ace	ZINC04377656	0.0523451	Drug-like	Low
ace	ZINC04194821	0.395962	Drug-like	Low
ace	ZINC04324767	0.0623902	Drug-like	Low
ace	ZINC04388508	0.033959	Drug-like	Low
ace	ZINC04341407	0.728273	Drug-like	High
ace	ZINC04343503	0.0983394	Drug-like	Low
ace	ZINC04327940	0.00433157	Drug-like	Low
ace	ZINC04465179	0.246275	Drug-like	Low
ace	ZINC04414910	0.127644	Drug-like	Low
ace	ZINC04361123	0.456206	Drug-like	Low
ace	ZINC04260809	0.224744	Drug-like	Low
ace	ZINC04284484	0.475824	Drug-like	Low
ace	ZINC04355340	0.0847665	Drug-like	Low
ace	ZINC04260752	0.124131	Drug-like	Low
ace	ZINC04248452	0.0182187	Drug-like	Low
ace	ZINC04327945	0.00433157	Drug-like	Low
ace	ZINC04465638	0.111646	Drug-like	Low
ace	ZINC04443686	0.0960632	Drug-like	Low
ace	ZINC04465690	0.0758449	Drug-like	Low
ace	ZINC04607979	0.313576	Drug-like	Low
ace	ZINC04466293	0.0485997	Drug-like	Low
ace	ZINC04494162	0.023775	Drug-like	Low
ace	ZINC04632848	0.00899213	Drug-like	Low
ace	ZINC04509852	0.167992	Drug-like	Low
ace	ZINC04628281	0.305773	Drug-like	Low
ace	ZINC04620278	0.412076	Drug-like	Low
ace	ZINC04620264	0.397759	Drug-like	Low
ace	ZINC04620282	0.382144	Drug-like	Low
ace	ZINC04620284	0.316876	Drug-like	Low
ace	ZINC04620267	0.406773	Drug-like	Low
ace	ZINC04641279	0.141306	Drug-like	Low
ace	ZINC04620274	0.363	Drug-like	Low
ace	ZINC04620271	0.35919	Drug-like	Low
ache	ZINC00422080	0.076219	Drug-like	Low
ache	ZINC00390294	0.159398	Drug-like	Low
ache	ZINC00661994	0.126135	Drug-like	Low
ache	ZINC00422081	0.321734	Drug-like	Low
ache	ZINC00148197	0.107733	Drug-like	Low
ache	ZINC00275611	0.003378	Drug-like	Low
ache	ZINC00144359	0.409053	Drug-like	Low
ache	ZINC00000806	0.54935	Drug-like	High
ache	ZINC00594114	0.444772	Drug-like	Low
ache	ZINC00008050	0.223316	Drug-like	Low
ache	ZINC00207177	0.444433	Drug-like	Low
ache	ZINC00008888	0.3647	Drug-like	Low
ache	ZINC00625383	0.296656	Drug-like	Low
ache	ZINC00643150	0.143267	Drug-like	Low
ache	ZINC00588918	0.43197	Drug-like	Low
ache	ZINC00585886	0.304125	Drug-like	Low
ache	ZINC00527415	0.372521	Drug-like	Low
ache	ZINC00662000	0.140559	Drug-like	Low
ache	ZINC00292028	0.00352398	Drug-like	Low
ache	ZINC00661997	0.126135	Drug-like	Low
ache	ZINC00014551	0.645069	Drug-like	High
ache	ZINC00578190	0.182568	Drug-like	Low
ache	ZINC00209359	0.558014	Drug-like	High
ache	ZINC00662001	0.140559	Drug-like	Low
ache	ZINC00062421	0.293382	Drug-like	Low
ache	ZINC00017493	0.180013	Drug-like	Low
ache	ZINC00206224	0.20832	Drug-like	Low
ache	ZINC00024422	0.158574	Drug-like	Low
ache	ZINC00134450	0.28995	Drug-like	Low
ache	ZINC00605487	0.240349	Drug-like	Low
ache	ZINC00075574	0.527571	Drug-like	High
ache	ZINC00585304	0.296232	Drug-like	Low
ache	ZINC00005416	0.0371309	Drug-like	Low
ache	ZINC00643147	0.164117	Drug-like	Low
ache	ZINC00209567	0.441188	Drug-like	Low
ache	ZINC00209209	0.235873	Drug-like	Low
ache	ZINC00022901	0.00508266	Drug-like	Low
ache	ZINC00023179	0.250781	Drug-like	Low
ache	ZINC00005164	0.313077	Drug-like	Low
ache	ZINC00006348	0.627976	Drug-like	High
ache	ZINC00578183	0.21851	Drug-like	Low
ache	ZINC00210853	0.258417	Drug-like	Low
ache	ZINC00585125	0.0397529	Drug-like	Low
ache	ZINC00272905	0.320405	Drug-like	Low
ache	ZINC00585881	0.182425	Drug-like	Low
ache	ZINC00585611	0.34349	Drug-like	Low
ache	ZINC00814646	0.150607	Drug-like	Low
ache	ZINC00023124	0.00640848	Drug-like	Low
ache	ZINC00075570	0.527571	Drug-like	High
ache	ZINC00156931	0.41944	Drug-like	Low
ache	ZINC00811683	0.405558	Drug-like	Low
ache	ZINC00821037	0.176404	Drug-like	Low
ache	ZINC00784471	0.0222403	Drug-like	Low
ache	ZINC00754448	0.0325306	Drug-like	Low
ache	ZINC00755626	0.0887916	Drug-like	Low
ache	ZINC00598033	0.411865	Drug-like	Low
ache	ZINC00663541	0.0921949	Drug-like	Low
ache	ZINC00891628	0.076219	Drug-like	Low
ache	ZINC00578174	0.143236	Drug-like	Low
ache	ZINC00599609	0.239845	Drug-like	Low
ache	ZINC00891644	0.158006	Drug-like	Low
ache	ZINC00840820	0.277266	Drug-like	Low
ache	ZINC00689557	0.0213947	Drug-like	Low
ache	ZINC00663270	0.0056666	Drug-like	Low
ache	ZINC00845902	0.138138	Drug-like	Low
ache	ZINC00869985	0.210525	Drug-like	Low
ache	ZINC00663670	0.0760639	Drug-like	Low
ache	ZINC00759019	0.107888	Drug-like	Low
ache	ZINC00706771	0.319668	Drug-like	Low
ache	ZINC00601779	0.146494	Drug-like	Low
ache	ZINC00812286	0.0456254	Drug-like	Low
ache	ZINC00891624	0.414457	Drug-like	Low
ache	ZINC00838928	0.23614	Drug-like	Low
ache	ZINC00891646	0.108051	Drug-like	Low
ache	ZINC00727373	0.210403	Drug-like	Low
ache	ZINC00804771	0.146328	Drug-like	Low
ache	ZINC00756524	0.504926	Drug-like	High
ache	ZINC00717105	0.175194	Drug-like	Low
ache	ZINC00585614	0.397004	Drug-like	Low
ache	ZINC00756473	0.486251	Drug-like	Low
ache	ZINC00663669	0.0921949	Drug-like	Low
ache	ZINC00803886	0.0216833	Drug-like	Low
ache	ZINC00809669	0.195487	Drug-like	Low
ache	ZINC00841108	0.149111	Drug-like	Low
ache	ZINC00809675	0.227056	Drug-like	Low
ache	ZINC00821040	0.0184692	Drug-like	Low
ache	ZINC00809665	0.292693	Drug-like	Low
ache	ZINC00917119	0.133283	Drug-like	Low
ache	ZINC00809677	0.195487	Drug-like	Low
ache	ZINC00756475	0.298321	Drug-like	Low
ache	ZINC00752344	0.452118	Drug-like	Low
ache	ZINC00938539	0.400715	Drug-like	Low
ache	ZINC00727441	0.32482	Drug-like	Low
ache	ZINC00917100	0.210826	Drug-like	Low
ache	ZINC00969238	0.140141	Drug-like	Low
ache	ZINC00950127	0.0462859	Drug-like	Low
ache	ZINC00876580	0.161679	Drug-like	Low
ache	ZINC00895155	0.108035	Drug-like	Low
ache	ZINC00860553	0.0727341	Drug-like	Low
ache	ZINC00917615	0.0620884	Drug-like	Low
ache	ZINC00947946	0.254039	Drug-like	Low
ache	ZINC00941143	0.00306064	Drug-like	Low
ache	ZINC00917082	0.222505	Drug-like	Low
ache	ZINC00900580	0.161679	Drug-like	Low
ache	ZINC00814718	0.220002	Drug-like	Low
ache	ZINC00862822	0.0962551	Drug-like	Low
ache	ZINC00950133	0.0521624	Drug-like	Low
ache	ZINC00898405	0.126945	Drug-like	Low
ache	ZINC00892488	0.0727341	Drug-like	Low
ache	ZINC01024526	0.312598	Drug-like	Low
ache	ZINC00985325	0.0308088	Drug-like	Low
ache	ZINC00985326	0.0308088	Drug-like	Low
ache	ZINC00969904	0.283202	Drug-like	Low
ache	ZINC01225398	0.494894	Drug-like	Low
ache	ZINC01049865	0.186306	Drug-like	Low
ache	ZINC01049863	0.186306	Drug-like	Low
ache	ZINC00980128	0.166803	Drug-like	Low
ache	ZINC01256107	0.103281	Drug-like	Low
ache	ZINC00976160	0.0332462	Drug-like	Low
ache	ZINC01298649	0.151646	Drug-like	Low
ache	ZINC01298651	0.151646	Drug-like	Low
ache	ZINC01266148	0.343508	Drug-like	Low
ache	ZINC01081316	0.41944	Drug-like	Low
ache	ZINC01316870	0.0539478	Drug-like	Low
ache	ZINC01286879	0.266393	Drug-like	Low
ache	ZINC01428513	0.155624	Drug-like	Low
ache	ZINC01225302	0.0231226	Drug-like	Low
ache	ZINC01294878	0.147346	Drug-like	Low
ache	ZINC01301033	0.225151	Drug-like	Low
ache	ZINC01301153	0.0822905	Drug-like	Low
ache	ZINC01316871	0.0539478	Drug-like	Low
ache	ZINC01243091	0.0480644	Drug-like	Low
ache	ZINC01270767	0.537402	Drug-like	High
ache	ZINC01286915	0.178015	Drug-like	Low
ache	ZINC01323146	0.355516	Drug-like	Low
ache	ZINC01294213	0.370274	Drug-like	Low
ache	ZINC01506431	0.356255	Drug-like	Low
ache	ZINC01488561	0.715024	Drug-like	High
ache	ZINC01225295	0.54262	Drug-like	High
ache	ZINC01229256	0.47161	Drug-like	Low
ache	ZINC01535407	0.061511	Drug-like	Low
ache	ZINC01536936	0.235914	Drug-like	Low
ache	ZINC01216516	0.191113	Drug-like	Low
ache	ZINC01246606	0.334694	Drug-like	Low
ache	ZINC01488993	0.329431	Drug-like	Low
ache	ZINC01534059	0.511927	Drug-like	High
ache	ZINC01257071	0.069844	Drug-like	Low
ache	ZINC01533440	0.254327	Drug-like	Low
ache	ZINC01533797	0.0561488	Drug-like	Low
ache	ZINC01231024	0.393292	Drug-like	Low
ache	ZINC01493086	0.122651	Drug-like	Low
ache	ZINC01489636	0.0755478	Drug-like	Low
ache	ZINC01530934	0.384442	Drug-like	Low
ache	ZINC01323516	0.202746	Drug-like	Low
ache	ZINC01229258	0.488526	Drug-like	Low
ache	ZINC01537531	0.21539	Drug-like	Low
ache	ZINC01485343	0.629078	Drug-like	High
ache	ZINC01539100	0.345602	Drug-like	Low
ache	ZINC01530748	0.412957	Drug-like	Low
ache	ZINC01539102	0.222569	Drug-like	Low
ache	ZINC01542839	0.027729	Drug-like	Low
ache	ZINC01542357	0.213683	Drug-like	Low
ache	ZINC01540262	0.381277	Drug-like	Low
ache	ZINC01541057	0.197406	Drug-like	Low
ache	ZINC01546404	0.136028	Drug-like	Low
ache	ZINC01549708	0.108919	Drug-like	Low
ache	ZINC01544718	0.168376	Drug-like	Low
ache	ZINC01549681	0.330988	Drug-like	Low
ache	ZINC01558432	0.407252	Drug-like	Low
ache	ZINC01549927	0.195436	Drug-like	Low
ache	ZINC01540965	0.0173728	Drug-like	Low
ache	ZINC01544741	0.0752798	Drug-like	Low
ache	ZINC01549933	0.215434	Drug-like	Low
ache	ZINC01550088	0.5546	Drug-like	High
ache	ZINC01544982	0.339306	Drug-like	Low
ache	ZINC01551344	0.441886	Drug-like	Low
ache	ZINC01550585	0.209293	Drug-like	Low
ache	ZINC01561600	0.388774	Drug-like	Low
ache	ZINC01592299	0.392933	Drug-like	Low
ache	ZINC01550587	0.168259	Drug-like	Low
ache	ZINC01565842	0.295814	Drug-like	Low
ache	ZINC01592296	0.432796	Drug-like	Low
ache	ZINC01547615	0.0599236	Drug-like	Low
ache	ZINC01553371	0.227898	Drug-like	Low
ache	ZINC01602793	0.427817	Drug-like	Low
ache	ZINC01622049	0.562527	Drug-like	High
ache	ZINC01592276	0.306933	Drug-like	Low
ache	ZINC01577628	0.392834	Drug-like	Low
ache	ZINC01622120	0.749871	Drug-like	High
ache	ZINC01594058	0.495264	Drug-like	Low
ache	ZINC01592298	0.260264	Drug-like	Low
ache	ZINC01545353	0.184126	Drug-like	Low
ache	ZINC01555483	0.314016	Drug-like	Low
ache	ZINC01604641	0.427945	Drug-like	Low
ache	ZINC01604644	0.487331	Drug-like	Low
ache	ZINC01552785	0.263251	Drug-like	Low
ache	ZINC01669896	0.381095	Drug-like	Low
ache	ZINC01654522	0.458018	Drug-like	Low
ache	ZINC01672761	0.287202	Drug-like	Low
ache	ZINC01666334	0.718758	Drug-like	High
ache	ZINC01639770	0.250916	Drug-like	Low
ache	ZINC01641834	0.210563	Drug-like	Low
ache	ZINC01562287	0.460822	Drug-like	Low
ache	ZINC01654528	0.329022	Drug-like	Low
ache	ZINC01660227	0.0313916	Drug-like	Low
ache	ZINC01549928	0.23227	Drug-like	Low
ache	ZINC01653712	0.280542	Drug-like	Low
ache	ZINC01653907	0.0240636	Drug-like	Low
ache	ZINC01665803	0.0712504	Drug-like	Low
ache	ZINC01672759	0.109309	Drug-like	Low
ache	ZINC01625569	0.143709	Drug-like	Low
ache	ZINC01646374	0.203589	Drug-like	Low
ache	ZINC01645934	0.0406943	Drug-like	Low
ache	ZINC01667691	0.364276	Drug-like	Low
ache	ZINC01691667	0.318693	Drug-like	Low
ache	ZINC01646403	0.420247	Drug-like	Low
ache	ZINC01690589	0.442395	Drug-like	Low
ache	ZINC01666343	0.682359	Drug-like	High
ache	ZINC01630801	0.540523	Drug-like	High
ache	ZINC01688289	0.698123	Drug-like	High
ache	ZINC01683406	0.537805	Drug-like	High
ache	ZINC01691528	0.498668	Drug-like	Low
ache	ZINC01692983	0.54935	Drug-like	High
ache	ZINC01665957	0.482917	Drug-like	Low
ache	ZINC01688838	0.46747	Drug-like	Low
ache	ZINC01688480	0.363341	Drug-like	Low
ache	ZINC01675860	0.295337	Drug-like	Low
ache	ZINC01699491	0.745553	Drug-like	High
ache	ZINC01724392	0.311081	Drug-like	Low
ache	ZINC01700406	0.629143	Drug-like	High
ache	ZINC01718136	0.430881	Drug-like	Low
ache	ZINC01688515	0.53231	Drug-like	High
ache	ZINC01658770	0.301388	Drug-like	Low
ache	ZINC01696399	0.343426	Drug-like	Low
ache	ZINC01677696	0.350335	Drug-like	Low
ache	ZINC01729452	0.498689	Drug-like	Low
ache	ZINC01692991	0.634472	Drug-like	High
ache	ZINC01768313	0.167567	Drug-like	Low
ache	ZINC01736341	0.094581	Drug-like	Low
ache	ZINC01739545	0.350049	Drug-like	Low
ache	ZINC01771010	0.35551	Drug-like	Low
ache	ZINC01736354	0.0450434	Drug-like	Low
ache	ZINC01773531	0.0493994	Drug-like	Low
ache	ZINC01817505	0.268742	Drug-like	Low
ache	ZINC01774069	0.286593	Drug-like	Low
ache	ZINC01774073	0.286593	Drug-like	Low
ache	ZINC01719653	0.441165	Drug-like	Low
ache	ZINC01696571	0.391194	Drug-like	Low
ache	ZINC01820528	0.109646	Drug-like	Low
ache	ZINC01778374	0.0932361	Drug-like	Low
ache	ZINC01778372	0.0932361	Drug-like	Low
ache	ZINC01769214	0.335049	Drug-like	Low
ache	ZINC01782047	0.103573	Drug-like	Low
ache	ZINC01726503	0.578318	Drug-like	High
ache	ZINC01817506	0.268742	Drug-like	Low
ache	ZINC01774067	0.286593	Drug-like	Low
ache	ZINC01802113	0.116362	Drug-like	Low
ache	ZINC01729464	0.0523103	Drug-like	Low
ache	ZINC01818342	0.236696	Drug-like	Low
ache	ZINC01817503	0.268742	Drug-like	Low
ache	ZINC01774071	0.286593	Drug-like	Low
ache	ZINC01782044	0.197897	Drug-like	Low
ache	ZINC01782071	0.0657518	Drug-like	Low
ache	ZINC01717565	0.319309	Drug-like	Low
ache	ZINC01760213	0.0583215	Drug-like	Low
ache	ZINC01834687	0.217125	Drug-like	Low
ache	ZINC01811764	0.0196748	Drug-like	Low
ache	ZINC01836715	0.5224	Drug-like	High
ache	ZINC01782051	0.203882	Drug-like	Low
ache	ZINC01782041	0.28967	Drug-like	Low
ache	ZINC01836714	0.5224	Drug-like	High
ache	ZINC01742685	0.29404	Drug-like	Low
ache	ZINC01845565	0.424899	Drug-like	Low
ache	ZINC01829849	0.421488	Drug-like	Low
ache	ZINC01820547	0.420043	Drug-like	Low
ache	ZINC01837315	0.663346	Drug-like	High
ache	ZINC01837316	0.663346	Drug-like	High
ache	ZINC01840887	0.537004	Drug-like	High
ache	ZINC01834686	0.217125	Drug-like	Low
ache	ZINC01841829	0.233459	Drug-like	Low
ache	ZINC01818341	0.236696	Drug-like	Low
ache	ZINC01836373	0.0932361	Drug-like	Low
ache	ZINC01811762	0.0827828	Drug-like	Low
ache	ZINC01845048	0.43709	Drug-like	Low
ache	ZINC01836372	0.0932361	Drug-like	Low
ache	ZINC01823524	0.232238	Drug-like	Low
ache	ZINC01840886	0.537004	Drug-like	High
ache	ZINC01805759	0.433132	Drug-like	Low
ache	ZINC01814966	0.00573559	Drug-like	Low
ache	ZINC01845789	0.282006	Drug-like	Low
ache	ZINC01852336	0.151678	Drug-like	Low
ache	ZINC01854208	0.282246	Drug-like	Low
ache	ZINC01849669	0.339214	Drug-like	Low
ache	ZINC01846991	0.523189	Drug-like	High
ache	ZINC01875224	0.423246	Drug-like	Low
ache	ZINC01851883	0.242453	Drug-like	Low
ache	ZINC01852225	0.362135	Drug-like	Low
ache	ZINC01817884	0.388598	Drug-like	Low
ache	ZINC01889499	0.0319381	Drug-like	Low
ache	ZINC01930790	0.0887098	Drug-like	Low
ache	ZINC01871606	0.147239	Drug-like	Low
ache	ZINC01889325	0.396078	Drug-like	Low
ache	ZINC01930789	0.0887098	Drug-like	Low
ache	ZINC01930827	0.121161	Drug-like	Low
ache	ZINC01897523	0.722621	Drug-like	High
ache	ZINC01855833	0.0631088	Drug-like	Low
ache	ZINC01930822	0.0819116	Drug-like	Low
ache	ZINC01972929	0.0107946	Drug-like	Low
ache	ZINC01886854	0.454853	Drug-like	Low
ache	ZINC01902975	0.116276	Drug-like	Low
ache	ZINC01897913	0.529964	Drug-like	High
ache	ZINC01868143	0.218293	Drug-like	Low
ache	ZINC01895240	0.298416	Drug-like	Low
ache	ZINC01930821	0.0819116	Drug-like	Low
ache	ZINC01831625	0.538895	Drug-like	High
ache	ZINC01909960	0.393892	Drug-like	Low
ache	ZINC01904621	0.198792	Drug-like	Low
ache	ZINC01930791	0.124264	Drug-like	Low
ache	ZINC01891808	0.477067	Drug-like	Low
ache	ZINC01851881	0.375771	Drug-like	Low
ache	ZINC01995347	0.178769	Drug-like	Low
ache	ZINC01905921	0.00802737	Drug-like	Low
ache	ZINC01892429	0.206194	Drug-like	Low
ache	ZINC01932143	0.0508078	Drug-like	Low
ache	ZINC01860457	0.209536	Drug-like	Low
ache	ZINC01932078	0.13286	Drug-like	Low
ache	ZINC01902087	0.428429	Drug-like	Low
ache	ZINC01932167	0.13286	Drug-like	Low
ache	ZINC01853556	0.349216	Drug-like	Low
ache	ZINC01905924	0.0493716	Drug-like	Low
ache	ZINC01999727	0.45103	Drug-like	Low
ache	ZINC01953423	0.301287	Drug-like	Low
ache	ZINC01886867	0.786459	Drug-like	High
ache	ZINC01940752	0.0323428	Drug-like	Low
ache	ZINC01995888	0.279438	Drug-like	Low
ache	ZINC01904624	0.198792	Drug-like	Low
ache	ZINC01905927	0.00790172	Drug-like	Low
ache	ZINC01909706	0.160972	Drug-like	Low
ache	ZINC01930857	0.0790843	Drug-like	Low
ache	ZINC01899878	0.55449	Drug-like	High
ache	ZINC01996917	0.220683	Drug-like	Low
ache	ZINC01997182	0.291291	Drug-like	Low
ache	ZINC01999515	0.523559	Drug-like	High
ache	ZINC02005390	0.270161	Drug-like	Low
ache	ZINC02007747	0.300024	Drug-like	Low
ache	ZINC01995912	0.61076	Drug-like	High
ache	ZINC02006351	0.268505	Drug-like	Low
ache	ZINC01933168	0.298032	Drug-like	Low
ache	ZINC01850749	0.62289	Drug-like	High
ache	ZINC01930776	0.0592381	Drug-like	Low
ache	ZINC02004036	0.270346	Drug-like	Low
ache	ZINC01913155	0.0110653	Drug-like	Low
ache	ZINC02020797	0.593716	Drug-like	High
ache	ZINC01895243	0.260663	Drug-like	Low
ache	ZINC01892731	0.0753665	Drug-like	Low
ache	ZINC01971979	0.298537	Drug-like	Low
ache	ZINC02005860	0.0491246	Drug-like	Low
ache	ZINC02007749	0.0878047	Drug-like	Low
ache	ZINC02009236	0.340489	Drug-like	Low
ache	ZINC02098476	0.297093	Drug-like	Low
ache	ZINC01897524	0.722621	Drug-like	High
ache	ZINC02009585	0.426852	Drug-like	Low
ache	ZINC02035728	0.691672	Drug-like	High
ache	ZINC02021451	0.512218	Drug-like	High
ache	ZINC02021307	0.520356	Drug-like	High
ache	ZINC02008149	0.113558	Drug-like	Low
ache	ZINC01850977	0.631121	Drug-like	High
ache	ZINC02020052	0.536912	Drug-like	High
ache	ZINC02095901	0.178501	Drug-like	Low
ache	ZINC02012822	0.177646	Drug-like	Low
ache	ZINC02012811	0.214033	Drug-like	Low
ache	ZINC02013843	0.28995	Drug-like	Low
ache	ZINC02073306	0.582542	Drug-like	High
ache	ZINC02103396	0.138034	Drug-like	Low
ache	ZINC02094411	0.411243	Drug-like	Low
ache	ZINC02099424	0.0514543	Drug-like	Low
ache	ZINC02032246	0.325567	Drug-like	Low
ache	ZINC02007101	0.339186	Drug-like	Low
ache	ZINC02021447	0.566767	Drug-like	High
ache	ZINC02087707	0.121632	Drug-like	Low
ache	ZINC02104820	0.428429	Drug-like	Low
ache	ZINC02049848	0.442728	Drug-like	Low
ache	ZINC02100540	0.14163	Drug-like	Low
ache	ZINC02021910	0.305833	Drug-like	Low
ache	ZINC02104175	0.1987	Drug-like	Low
ache	ZINC02039089	0.16744	Drug-like	Low
ache	ZINC02113802	0.0514543	Drug-like	Low
ache	ZINC02021510	0.444489	Drug-like	Low
ache	ZINC02113849	0.0353681	Drug-like	Low
ache	ZINC02113212	0.0328582	Drug-like	Low
ache	ZINC02113209	0.0328582	Drug-like	Low
ache	ZINC02012818	0.217593	Drug-like	Low
ache	ZINC02110564	0.231529	Drug-like	Low
ache	ZINC02022757	0.265022	Drug-like	Low
ache	ZINC02112468	0.414307	Drug-like	Low
ache	ZINC02014110	0.25596	Drug-like	Low
ache	ZINC02113166	0.0977951	Drug-like	Low
ache	ZINC02021449	0.420272	Drug-like	Low
ache	ZINC02113805	0.0514543	Drug-like	Low
ache	ZINC02117429	0.112977	Drug-like	Low
ache	ZINC02013998	0.410886	Drug-like	Low
ache	ZINC02116881	0.0757875	Drug-like	Low
ache	ZINC02103847	0.726611	Drug-like	High
ache	ZINC02114690	0.0262145	Drug-like	Low
ache	ZINC02113665	0.0529235	Drug-like	Low
ache	ZINC02114530	0.108447	Drug-like	Low
ache	ZINC02117086	0.0713956	Drug-like	Low
ache	ZINC02118144	0.0462103	Drug-like	Low
ache	ZINC02015221	0.606344	Drug-like	High
ache	ZINC02118217	0.0514543	Drug-like	Low
ache	ZINC02117470	0.116616	Drug-like	Low
ache	ZINC02117894	0.0906714	Drug-like	Low
ache	ZINC02087738	0.588001	Drug-like	High
ache	ZINC02118215	0.0514543	Drug-like	Low
ache	ZINC02117897	0.0906714	Drug-like	Low
ache	ZINC02118138	0.115164	Drug-like	Low
ache	ZINC02118583	0.347037	Drug-like	Low
ache	ZINC02121978	0.41024	Drug-like	Low
ache	ZINC02118804	0.154786	Drug-like	Low
ache	ZINC02119860	0.0931649	Drug-like	Low
ache	ZINC02007275	0.15725	Drug-like	Low
ache	ZINC02119825	0.0732006	Drug-like	Low
ache	ZINC02116352	0.359856	Drug-like	Low
ache	ZINC02113308	0.433811	Drug-like	Low
ache	ZINC02118581	0.347037	Drug-like	Low
ache	ZINC02017397	0.0747227	Drug-like	Low
ache	ZINC02117082	0.0713956	Drug-like	Low
ache	ZINC02121946	0.0420944	Drug-like	Low
ache	ZINC02124894	0.143318	Drug-like	Low
ache	ZINC02123313	0.034587	Drug-like	Low
ache	ZINC02124922	0.0921283	Drug-like	Low
ache	ZINC02119643	0.0660594	Drug-like	Low
ache	ZINC02119306	0.375473	Drug-like	Low
ache	ZINC02123161	0.0660594	Drug-like	Low
ache	ZINC02123125	0.0732006	Drug-like	Low
ache	ZINC02123155	0.108091	Drug-like	Low
ache	ZINC02124576	0.475534	Drug-like	Low
ache	ZINC02119128	0.862214	Drug-like	High
ache	ZINC02123152	0.108091	Drug-like	Low
ache	ZINC02120102	0.0326629	Drug-like	Low
ache	ZINC02104800	0.134543	Drug-like	Low
ache	ZINC02120498	0.186359	Drug-like	Low
ache	ZINC02119239	0.611501	Drug-like	High
ache	ZINC02122072	0.207204	Drug-like	Low
ache	ZINC02118569	0.0921283	Drug-like	Low
ache	ZINC02123010	0.116616	Drug-like	Low
ache	ZINC02123503	0.0647604	Drug-like	Low
ache	ZINC02124897	0.143318	Drug-like	Low
ache	ZINC02123677	0.0645869	Drug-like	Low
ache	ZINC02125116	0.115164	Drug-like	Low
ache	ZINC02119235	0.39069	Drug-like	Low
ache	ZINC02130040	0.0150354	Drug-like	Low
ache	ZINC02130595	0.339455	Drug-like	Low
ache	ZINC02119129	0.862214	Drug-like	High
ache	ZINC02119126	0.862214	Drug-like	High
ache	ZINC02130784	0.0481459	Drug-like	Low
ache	ZINC02125756	0.0363919	Drug-like	Low
ache	ZINC02117838	0.133485	Drug-like	Low
ache	ZINC02114067	0.0221262	Drug-like	Low
ache	ZINC02130878	0.339455	Drug-like	Low
ache	ZINC02122779	0.061645	Drug-like	Low
ache	ZINC02119236	0.39069	Drug-like	Low
ache	ZINC02126063	0.0823859	Drug-like	Low
ache	ZINC02122938	0.448768	Drug-like	Low
ache	ZINC02128070	0.207367	Drug-like	Low
ache	ZINC02131252	0.342454	Drug-like	Low
ache	ZINC02119311	0.171508	Drug-like	Low
ache	ZINC02128426	0.0155769	Drug-like	Low
ache	ZINC02131929	0.257839	Drug-like	Low
ache	ZINC02132776	0.2238	Drug-like	Low
ache	ZINC02132775	0.2238	Drug-like	Low
ache	ZINC02148062	0.118223	Drug-like	Low
ache	ZINC02140076	0.35823	Drug-like	Low
ache	ZINC02137370	0.262897	Drug-like	Low
ache	ZINC02137797	0.191507	Drug-like	Low
ache	ZINC02157637	0.188862	Drug-like	Low
ache	ZINC02155602	0.232403	Drug-like	Low
ache	ZINC02153089	0.226428	Drug-like	Low
ache	ZINC02150022	0.225402	Drug-like	Low
ache	ZINC02194554	0.0424647	Drug-like	Low
ache	ZINC02150801	0.172935	Drug-like	Low
ache	ZINC02157523	0.141627	Drug-like	Low
ache	ZINC02180646	0.546177	Drug-like	High
ache	ZINC02180647	0.546177	Drug-like	High
ache	ZINC02202197	0.0982428	Drug-like	Low
ache	ZINC02194924	0.209026	Drug-like	Low
ache	ZINC02157961	0.13571	Drug-like	Low
ache	ZINC02126066	0.0823859	Drug-like	Low
ache	ZINC02184210	0.0314375	Drug-like	Low
ache	ZINC02119434	0.340007	Drug-like	Low
ache	ZINC02160569	0.0098757	Drug-like	Low
ache	ZINC02203455	0.149154	Drug-like	Low
ache	ZINC02203453	0.149154	Drug-like	Low
ache	ZINC02159678	0.143318	Drug-like	Low
ache	ZINC02192293	0.182085	Drug-like	Low
ache	ZINC02159989	0.230114	Drug-like	Low
ache	ZINC02160258	0.0445298	Drug-like	Low
ache	ZINC02198246	0.354986	Drug-like	Low
ache	ZINC02160255	0.0445298	Drug-like	Low
ache	ZINC02203656	0.0723653	Drug-like	Low
ache	ZINC02198658	0.542243	Drug-like	High
ache	ZINC02133600	0.269952	Drug-like	Low
ache	ZINC02154501	0.265859	Drug-like	Low
ache	ZINC02157497	0.833283	Drug-like	High
ache	ZINC02212454	0.368431	Drug-like	Low
ache	ZINC02151693	0.691778	Drug-like	High
ache	ZINC02214699	0.149154	Drug-like	Low
ache	ZINC02212453	0.368431	Drug-like	Low
ache	ZINC02153953	0.634472	Drug-like	High
ache	ZINC02198427	0.525365	Drug-like	High
ache	ZINC02151694	0.691778	Drug-like	High
ache	ZINC02194665	0.218529	Drug-like	Low
ache	ZINC02199127	0.210836	Drug-like	Low
ache	ZINC02158225	0.58225	Drug-like	High
ache	ZINC02213392	0.378094	Drug-like	Low
ache	ZINC02205350	0.00743832	Drug-like	Low
ache	ZINC02184697	0.494442	Drug-like	Low
ache	ZINC02207441	0.351734	Drug-like	Low
ache	ZINC02192292	0.182085	Drug-like	Low
ache	ZINC02158326	0.169236	Drug-like	Low
ache	ZINC02231796	0.53414	Drug-like	High
ache	ZINC02225594	0.0197924	Drug-like	Low
ache	ZINC02229867	0.0764206	Drug-like	Low
ache	ZINC02160434	0.049085	Drug-like	Low
ache	ZINC02236068	0.115319	Drug-like	Low
ache	ZINC02213482	0.375915	Drug-like	Low
ache	ZINC02157499	0.833283	Drug-like	High
ache	ZINC02237246	0.0723653	Drug-like	Low
ache	ZINC02215632	0.494894	Drug-like	Low
ache	ZINC02207259	0.208439	Drug-like	Low
ache	ZINC02154505	0.265859	Drug-like	Low
ache	ZINC02215631	0.494894	Drug-like	Low
ache	ZINC02231691	0.182085	Drug-like	Low
ache	ZINC02214303	0.10612	Drug-like	Low
ache	ZINC02231693	0.182085	Drug-like	Low
ache	ZINC02217176	0.00400048	Drug-like	Low
ache	ZINC02211713	0.364219	Drug-like	Low
ache	ZINC02233639	0.108035	Drug-like	Low
ache	ZINC02234998	0.138649	Drug-like	Low
ache	ZINC02270281	0.441568	Drug-like	Low
ache	ZINC02250716	0.26891	Drug-like	Low
ache	ZINC02241708	0.19129	Drug-like	Low
ache	ZINC02239868	0.0340032	Drug-like	Low
ache	ZINC02183623	0.224657	Drug-like	Low
ache	ZINC02216929	0.0705401	Drug-like	Low
ache	ZINC02234677	0.407165	Drug-like	Low
ache	ZINC02238339	0.337145	Drug-like	Low
ache	ZINC02157501	0.833283	Drug-like	High
ache	ZINC02254000	0.0240957	Drug-like	Low
ache	ZINC02239503	0.249289	Drug-like	Low
ache	ZINC02220495	0.560322	Drug-like	High
ache	ZINC02246309	0.177994	Drug-like	Low
ache	ZINC02280125	0.0354415	Drug-like	Low
ache	ZINC02265165	0.209844	Drug-like	Low
ache	ZINC02263544	0.611877	Drug-like	High
ache	ZINC02238640	0.231919	Drug-like	Low
ache	ZINC02240888	0.147584	Drug-like	Low
ache	ZINC02246781	0.0821408	Drug-like	Low
ache	ZINC02275936	0.204579	Drug-like	Low
ache	ZINC02325431	0.257733	Drug-like	Low
ache	ZINC02211816	0.607513	Drug-like	High
ache	ZINC02324703	0.0614012	Drug-like	Low
ache	ZINC02298857	0.230281	Drug-like	Low
ache	ZINC02273575	0.387278	Drug-like	Low
ache	ZINC02324704	0.0614012	Drug-like	Low
ache	ZINC02260544	0.298165	Drug-like	Low
ache	ZINC02298955	0.362115	Drug-like	Low
ache	ZINC02298539	0.187029	Drug-like	Low
ache	ZINC02304382	0.237057	Drug-like	Low
ache	ZINC02254771	0.0352971	Drug-like	Low
ache	ZINC02262040	0.160705	Drug-like	Low
ache	ZINC02261878	0.37394	Drug-like	Low
ache	ZINC02255939	0.214139	Drug-like	Low
ache	ZINC02304383	0.237057	Drug-like	Low
ache	ZINC02332293	0.232734	Drug-like	Low
ache	ZINC02327426	0.26984	Drug-like	Low
ache	ZINC02292216	0.193917	Drug-like	Low
ache	ZINC02282744	0.435271	Drug-like	Low
ache	ZINC02348292	0.209026	Drug-like	Low
ache	ZINC02294430	0.199048	Drug-like	Low
ache	ZINC02320788	0.347353	Drug-like	Low
ache	ZINC02310177	0.268008	Drug-like	Low
ache	ZINC02363201	0.104021	Drug-like	Low
ache	ZINC02361546	0.315936	Drug-like	Low
ache	ZINC02338295	0.302804	Drug-like	Low
ache	ZINC02329083	0.139939	Drug-like	Low
ache	ZINC02237753	0.182537	Drug-like	Low
ache	ZINC02343621	0.081308	Drug-like	Low
ache	ZINC02356504	0.114481	Drug-like	Low
ache	ZINC02371900	0.261512	Drug-like	Low
ache	ZINC02353962	0.147555	Drug-like	Low
ache	ZINC02328305	0.128546	Drug-like	Low
ache	ZINC02386633	0.701234	Drug-like	High
ache	ZINC02358520	0.0660594	Drug-like	Low
ache	ZINC02330944	0.49848	Drug-like	Low
ache	ZINC02388718	0.601858	Drug-like	High
ache	ZINC02281108	0.133173	Drug-like	Low
ache	ZINC02385303	0.496665	Drug-like	Low
ache	ZINC02337660	0.0947871	Drug-like	Low
ache	ZINC02339323	0.135438	Drug-like	Low
ache	ZINC02358545	0.22266	Drug-like	Low
ache	ZINC02389463	0.391138	Drug-like	Low
ache	ZINC02405635	0.227925	Drug-like	Low
ache	ZINC02407013	0.342454	Drug-like	Low
ache	ZINC02395221	0.242845	Drug-like	Low
ache	ZINC02401668	0.20647	Drug-like	Low
ache	ZINC02383359	0.48432	Drug-like	Low
ache	ZINC02420957	0.294332	Drug-like	Low
ache	ZINC02336502	0.352228	Drug-like	Low
ache	ZINC02380975	0.369301	Drug-like	Low
ache	ZINC02294431	0.199048	Drug-like	Low
ache	ZINC02398320	0.362115	Drug-like	Low
ache	ZINC02296728	0.30923	Drug-like	Low
ache	ZINC02431049	0.188705	Drug-like	Low
ache	ZINC02425482	0.0645869	Drug-like	Low
ache	ZINC02411922	0.254626	Drug-like	Low
ache	ZINC02426379	0.188862	Drug-like	Low
ache	ZINC02416049	0.137397	Drug-like	Low
ache	ZINC02431725	0.0558394	Drug-like	Low
ache	ZINC02408414	0.293343	Drug-like	Low
ache	ZINC02420813	0.331726	Drug-like	Low
ache	ZINC02346814	0.525323	Drug-like	High
ache	ZINC02423455	0.358158	Drug-like	Low
ache	ZINC02421154	0.0903042	Drug-like	Low
ache	ZINC02438715	0.207367	Drug-like	Low
ache	ZINC02419396	0.349554	Drug-like	Low
ache	ZINC02423503	0.412067	Drug-like	Low
ache	ZINC02408596	0.363254	Drug-like	Low
ache	ZINC02399600	0.403624	Drug-like	Low
ache	ZINC02431987	0.0723653	Drug-like	Low
ache	ZINC02434673	0.0627801	Drug-like	Low
ache	ZINC02445929	0.0261792	Drug-like	Low
ache	ZINC02413069	0.389082	Drug-like	Low
ache	ZINC02429773	0.436931	Drug-like	Low
ache	ZINC02434844	0.0942356	Drug-like	Low
ache	ZINC02437184	0.396081	Drug-like	Low
ache	ZINC02428781	0.253047	Drug-like	Low
ache	ZINC02427084	0.385823	Drug-like	Low
ache	ZINC02426700	0.337792	Drug-like	Low
ache	ZINC02434681	0.342454	Drug-like	Low
ache	ZINC02429810	0.436931	Drug-like	Low
ache	ZINC02437336	0.300219	Drug-like	Low
ache	ZINC02411923	0.254626	Drug-like	Low
ache	ZINC02428978	0.300219	Drug-like	Low
ache	ZINC02402626	0.353438	Drug-like	Low
ache	ZINC02440259	0.14412	Drug-like	Low
ache	ZINC02439593	0.368567	Drug-like	Low
ache	ZINC02432775	0.293343	Drug-like	Low
ache	ZINC02431037	0.47429	Drug-like	Low
ache	ZINC02455053	0.0144091	Drug-like	Low
ache	ZINC02449710	0.0343073	Drug-like	Low
ache	ZINC02432772	0.293343	Drug-like	Low
ache	ZINC02433623	0.386029	Drug-like	Low
ache	ZINC02453135	0.184328	Drug-like	Low
ache	ZINC02449869	0.119953	Drug-like	Low
ache	ZINC02455057	0.484486	Drug-like	Low
ache	ZINC02451417	0.118223	Drug-like	Low
ache	ZINC02458151	0.50175	Drug-like	High
ache	ZINC02449868	0.119953	Drug-like	Low
ache	ZINC02440620	0.0818916	Drug-like	Low
ache	ZINC02459149	0.233536	Drug-like	Low
ache	ZINC02431304	0.199899	Drug-like	Low
ache	ZINC02458145	0.287781	Drug-like	Low
ache	ZINC02472091	0.637644	Drug-like	High
ache	ZINC02449952	0.325311	Drug-like	Low
ache	ZINC02458207	0.461647	Drug-like	Low
ache	ZINC02460361	0.0340524	Drug-like	Low
ache	ZINC02458160	0.539986	Drug-like	High
ache	ZINC02458209	0.461647	Drug-like	Low
ache	ZINC02451828	0.414738	Drug-like	Low
ache	ZINC02458144	0.287781	Drug-like	Low
ache	ZINC02472483	0.647425	Drug-like	High
ache	ZINC02458294	0.290911	Drug-like	Low
ache	ZINC02458158	0.539986	Drug-like	High
ache	ZINC02458261	0.461647	Drug-like	Low
ache	ZINC02458154	0.477773	Drug-like	Low
ache	ZINC02465560	0.0117316	Drug-like	Low
ache	ZINC02458262	0.461647	Drug-like	Low
ache	ZINC02458354	0.290911	Drug-like	Low
ache	ZINC02465178	0.0406227	Drug-like	Low
ache	ZINC02458156	0.477773	Drug-like	Low
ache	ZINC02462836	0.15993	Drug-like	Low
ache	ZINC02455059	0.484486	Drug-like	Low
ache	ZINC02500873	0.0162299	Drug-like	Low
ache	ZINC02451830	0.414738	Drug-like	Low
ache	ZINC02458374	0.461647	Drug-like	Low
ache	ZINC02458152	0.50175	Drug-like	High
ache	ZINC02451819	0.434693	Drug-like	Low
ache	ZINC02458230	0.277955	Drug-like	Low
ache	ZINC02498136	0.581829	Drug-like	High
ache	ZINC02458376	0.461647	Drug-like	Low
ache	ZINC02501036	0.0139473	Drug-like	Low
ache	ZINC02490837	0.411559	Drug-like	Low
ache	ZINC02501042	0.0802583	Drug-like	Low
ache	ZINC02499178	0.219197	Drug-like	Low
ache	ZINC02458352	0.290911	Drug-like	Low
ache	ZINC02500889	0.0271537	Drug-like	Low
ache	ZINC02549719	0.11744	Drug-like	Low
ache	ZINC02458293	0.290911	Drug-like	Low
ache	ZINC02496137	0.338638	Drug-like	Low
ache	ZINC02580936	0.110409	Drug-like	Low
ache	ZINC02500471	0.106298	Drug-like	Low
ache	ZINC02511832	0.228864	Drug-like	Low
ache	ZINC02514888	0.251616	Drug-like	Low
ache	ZINC02547067	0.40036	Drug-like	Low
ache	ZINC02501172	0.000745802	Drug-like	Low
ache	ZINC02556388	0.313047	Drug-like	Low
ache	ZINC02514554	0.39687	Drug-like	Low
ache	ZINC02531954	0.237256	Drug-like	Low
ache	ZINC02502264	0.320306	Drug-like	Low
ache	ZINC02501658	0.0455673	Drug-like	Low
ache	ZINC02495852	0.594815	Drug-like	High
ache	ZINC02547076	0.118047	Drug-like	Low
ache	ZINC02541639	0.168389	Drug-like	Low
ache	ZINC02506017	0.638388	Drug-like	High
ache	ZINC02583978	0.721126	Drug-like	High
ache	ZINC02514720	0.122796	Drug-like	Low
ache	ZINC02567721	0.371986	Drug-like	Low
ache	ZINC02548626	0.23388	Drug-like	Low
ache	ZINC02531955	0.287707	Drug-like	Low
ache	ZINC02513012	0.554862	Drug-like	High
ache	ZINC02526779	0.524154	Drug-like	High
ache	ZINC02514778	0.501822	Drug-like	High
ache	ZINC02514717	0.315769	Drug-like	Low
ache	ZINC02567725	0.182627	Drug-like	Low
ache	ZINC02514499	0.585809	Drug-like	High
ache	ZINC02521075	0.424332	Drug-like	Low
ache	ZINC02531952	0.225886	Drug-like	Low
ache	ZINC02585703	0.512338	Drug-like	High
ache	ZINC02612896	0.34047	Drug-like	Low
ache	ZINC02514714	0.155398	Drug-like	Low
[truncated: 63,536 more rows]
